# Supplementary material for: Effect of play-based family-centered psychomotor/psychosocial stimulation on the development of severely acutely malnourished children under six in a low-income setting: a randomized controlled trial
Source: BMC Pediatr. 2019 Sep 14;19:336. doi: 10.1186/s12887-019-1696-z (PMC6744679; doi:10.1186/s12887-019-1696-z)
Supplement: Supplementary file 2 — Dataset file. (CSV 466 kb) [file 12887_2019_1696_MOESM2_ESM.csv]

asqscore	matching	idchild	popula	group	testtime	sexchid	datagene	datgener	resprela	addrwore	addrkebe	d1	d2	d3	d4	d5	ageday	agem	durfollow	n2agemot	n3momrel	n4dadrel	n5momedu	n6dadedu	n7marist	n8ocupmo	n9ocupda	n10ethni	n11ethni	n12incom	n13socoe	n14addre	n17birth	muacavg	weightavg	lengthtavg	pspass	fmpass	lapass	gmpass	round	childcon	numvis	exitd	playro	playgr	playto	guided	sick
134	1	5	1	2	1	1	1	1	1	1	4	20-Oct-2006	5-Feb-2011	4	3	17	1569	51,54825592	0	2	2	2	2	2	1	7	7	5	5	2	2	2	3	151	13,89999962	111,3000031	23	23	35	32
35	1	11	1	2	1	1	1	1	2	1	4	24-Jul-2009	27-Jan-2011	1	6	4	552	18,13552284	0	2	1	1	2	5	1	1	7	1	1	3	2	2	3	150	9,300000191	93	15	18	16	21
83,19999695	1	13	1	2	1	1	1	2	1	1	98	26-Jan-2009	29-Jan-2011	2	0	3	733	24,08213615	0	2	3	3	2	2	1	7	7	5	5	2	2	2	1	139	9,800000191	90,19999695	13	19	13	23
56,70000076	1	18	1	2	1	2	1	1	7	1	4	6-Nov-2006	31-Jan-2011	4	2	25	1547	50,82546234	0	2	2	2	3	2	1	1	1	5	5	2	2	2	1	166	14,80000019	111,9000015	23	25	33	31
110	1	22	1	2	1	2	1	21	1	1	4	6-Jun-2007	9-Feb-2011	3	8	4	1344	44,15605927	0	2	1	1	2	1	2	1	5	1	1	2	2	1		155	12,89999962	105	24	21	32	27
40	1	23	1	2	1	2	1	1	1	1	98	11-Sep-2009	9-Feb-2011	1	4	29	516	16,95277214	0	2	3	3	2	2	1	1	7	8	5	2	3	2	2	155	10,19999981	86,5	15	17	15	19
85	1	24	1	2	1	1	1	1	1	1	9	23-Feb-2010	9-Feb-2011	0	11	16	351	11,53182793	0	2	3	3	2	2	1	1	7	5	5	3	2	2	1	136	8,399999619	82,40000153	9	11	13	13
75	1	25	1	2	1	2	1	2	1	1	4	16-Sep-2009	11-Feb-2011	1	4	26	513	16,8542099	0	2	1	1	3	2	98	1	3	2	1	2	2	2	3	135	8,899999619	83,19999695	14	17	14	19
60	1	26	1	2	1	1	1	2	1	1	98	15-Jan-2009	7-Feb-2011	2	0	23	753	24,73921967	0	2	2	2	2	2	1	1	8	6	6	2	98	2	1	140	11,39999962	95,30000305	14	19	18	22
60	1	27	1	2	1	2	1	2	1	1	98	10-Mar-2009	12-Feb-2011	1	11	4	704	23,12936401	0	2	1	1	2	3	98	1	7	1	1	2	2	2	1	144	11	90	19	19	23	27
70	1	34	1	2	1	2	1	1	3	1	98	19-Dec-2007	24-Feb-2011	1	2	6	1163	38,20944595	0	2	2	1	2	2	1	8	1	4	1	3	2	2	1	161	15,39999962	110,0999985	21	22	31	29
35	1	42	1	2	1	1	1	2	1	1	98	6-Jan-2010	23-Feb-2011	1	1	18	413	13,56878853	0	2	2	2	1		2	8	98	6	5	1	3	2	1	166	10,30000019	90,59999847	11	16	14	20
45	1	44	1	2	1	1	1	1	1	1	98	15-Aug-2008	24-Feb-2011	2	6	10	923	30,32443619	0	2	2	2	2	2	1	1	1	1	5	2	2	2	1	148	11,60000038	102	19	19	21	23
40	1	56	1	2	1	1	1	1	1	1	98	16-Feb-2008	23-Feb-2011	3	0	7	1103	36,23819351	0	2	2	2	1	3	1	1	5	2	2	2	2	2	2	148	11,89999962	104,0999985	18	20	25	30
65	1	58	1	2	1	1	1	1	1	1	98	22-Dec-2008	25-Mar-2011	2	2	32	823	27,03901482	0	2	1	1	3	3	1	1	7	1	1	2	2	2	2	136	12,60000038	94	15	20	25	25
104	1	63	1	2	1	2	1	1	1	1	98	1-Jun-2008	17-Mar-2011	2	9	15	1019	33,47843933	0	2	2	2	3	2	1	1	7	5	5	2	2	2	1	144	11,69999981	101	17	21	25	27
25	1	71	1	2	1	2	1	2	1	1	98	19-Sep-2010	23-Mar-2011	0	6	2	185	6,078028679	0	1	1	1	3	3	1	1	7	4	4	2	2	2	1	150	7,199999809	65	7	10	8	10
35	1	75	1	2	1	1	1	1	6	1	98	25-Aug-2009	21-Mar-2011	1	6	25	573	18,82546234	0	2	1	1	2	2	2	8	3	1	1	3	2	2	3	142	9,399999619	89,30000305	15	18	14	20
135	1	77	1	2	1	2	1	2	1	1	98	31-Aug-2009	24-Mar-2011	1	6	22	570	18,7269001	0	2	2	2	2	5	1	1	3	4	2	2	2	2	3	142	9,600000381	90,5	15	18	16	22
75	1	81	1	2	1	1	1	1	1	1	98	18-Dec-2007	23-Mar-2011	3	3	4	1191	39,12936401	0	2	1	1	3	3	1	1	8	1	1	3	2	2	2	152	14,80000019	119	20	22	26	29
70	1	86	1	2	1	2	1	1	1	1	98	23-Feb-2009	22-Mar-2011	2	0	27	757	24,87063599	0	2	3	3	3	3	1	1	7	4	2	2	2	2	1	140	11,39999962	94,5	17	19	25	22
70	1	94	1	2	1	1	1	21	1	1	98	24-Mar-2008	29-Mar-2011	3	0	4	1100	36,13962936	0	3	1	1	3	2	1	7	3	8	8	3	2	2	5	140	12,19999981	102	18	19	25	23
20	1	96	1	2	1	2	1	21	1	1	98	23-Mar-2010	25-Mar-2011	1	0	2	367	12,05749512	0	2	1	1	2	3	1	1	7	1	1	3	2	2	1	140	8,300000191	85,30000305	11	15	14	15
65	1	105	1	2	1	1	1	2	1	1	98	29-Oct-2007	11-Mar-2011	3	4	11	1229	40,37782288	0	2	2	2	2	2	1	1	7	5	5	2	2	2	1	166	14,5	105,8000031	19	21	25	27
60	1	107	1	2	1	2	1	1	1	1	98	22-Mar-2008	5-Mar-2011	2	11	13	1078	35,4168396	0	2	2	2	3	2	1	7	7	5	5	2	2	2	1	141	12	102,5	20	20	23	22
25	1	114	1	2	1	2	1	1	1	1	98	3-May-2010	10-Mar-2011	0	10	6	311	10,217659	0	1	1	1	2	2	1	1	7	1	1	2	2	2	2	126	7	69	7	14	14	14
75	1	116	1	2	1	2	1	1	2	1	98	29-Dec-2008	12-Mar-2011	2	2	12	803	26,3819294	0	2	1	1	1	2	1	1	1	1	1	2	2	2	1	146	12	87,30000305	17	18	19	22
65	1	117	1	2	1	2	1	2	1	1	98	3-Jun-2007	9-Mar-2011	3	9	5	1375	45,17453766	0	3	1	1	3	3	1	1	98	1	1	3	2	2	4	138	16,60000038	123,4000015	21	24	36	29
80	1	121	1	2	1	1	1	21	1	1	98	18-Mar-2007	31-Mar-2011	4	0	13	1474	48,42710495	0	2	2	2	2	2	1	1	1	1	5	3	2	2	1	170	16,79999924	115,5	21	21	31	27
10	1	122	1	2	1	2	1	21	2	1	98	12-Aug-2009	13-Apr-2011	1	7	31	609	20,00821304	0	2	2	2	2	3	1	1	7	8	8	2	2	2	5	160	10,89999962	90	14	17	17	21
45	1	126	1	2	1	2	1	21	1	1	98	14-Aug-2009	9-Apr-2011	1	7	25	603	19,81108856	0	2	3	3	1	2	1	1	1	2	7	1	3	2	2	126	9,800000191	92	16	18	19	22
20	1	127	1	2	1	1	1	21	1	1	4	17-Jul-2009	7-Apr-2011	0	8	20	629	20,66529846	0	2	1	1	2	2	1	1	7	1	1	2	2	2	3	162	12,69999981	94,30000305	16	18	18	21
30	1	130	1	2	1	1	1	21	3	1	98	7-Sep-2009	31-Mar-2011	1	6	22	570	18,7269001	0	2	2	2	3	2	1	3	1	5	5	2	2	2	2	160	11,30000019	98	16	16	16	22
35	1	136	1	2	1	2	1	21	1	1	98	24-Apr-2009	8-Apr-2011	1	11	14	714	23,45790482	0	2	2	2	2	3	1	1	8	5	1	2	2	2	1	134	10,10000038	95	18	17	19	21
55	1	139	1	2	1	1	1	21	1	1	98	13-Oct-2008	14-Apr-2011	2	5	31	913	29,99589348	0	2	2	2	2	3	1	1	1	1	5	2	2	2	1	162	13,69999981	102	15	19	21	23
65	1	143	1	2	1	2	1	21	1	1	98	29-Sep-2008	30-Mar-2011	2	5	30	912	29,9630394	0	3	2	2	2	2	1	8	8	5	5	2	2	2	5	138	10,19999981	94,5	18	21	25	23
55	1	145	1	2	1	1	1	21	1	1	98	24-Jan-2008	14-Apr-2011	3	2	19	1176	38,6365509	0	2	3	3	2	2	1	1	7	5	5	2	2	2	3	144	13,39999962	106,6999969	20	21	26	27
64,09999847	1	146	1	2	1	1	1	21	1	1	98	7-Apr-2008	13-Apr-2011	3	0	5	1101	36,17248535	0	1	2	2	5	3	1	4	1	8	8	2	2	2	1	144	14,30000019	101	20	21	26	26
30	1	147	1	2	1	1	1	21	1	1	98	24-May-2008	7-Apr-2011	2	10	13	1048	34,43121338	0	1	2	2	2	3	1	1	1	8	7	2	2	2	1	140	12,80000019	104,5	19	20	22	23
45	1	150	1	2	1	2	1	21	1	1	98	18-May-2008	3-Apr-2011	2	10	15	1050	34,49692154	0	2	2	2	2	4	1	1	5	5	5	2	2	2	5	142	11,10000038	99	21	21	21	23
75	1	155	1	2	1	2	1	21	1	1	98	23-May-2007	2-Apr-2011	3	10	9	1410	46,32443619	0	2	3	3	1	1	1	1	1	5	5	2	2	2	2	150	14,30000019	108,5	21	21	31	26
55	1	156	1	2	1	1	1	21	1	1	98	11-Oct-2009	2-Apr-2011	1	5	21	538	17,67556381	0	2	3	3	1	1	1	1	1	5	5	2	2	2	3	144	11,5	93,69999695	13	17	16	21
45	1	162	1	2	1	1	1	21	1	1	98	11-Mar-2007	8-Apr-2011	4	0	28	1489	48,91991806	0	2	2	2	5	6	1	8	3	1	1	3	2	2	1	154	15,89999962	117,5	24	22	28	27
10	1	165	1	2	1	1	1	21	1	1	98	23-Sep-2010	14-Apr-2011	0	6	20	203	6,669404507	0	2	2	2	3	3	2	2	2	5	5	2	2	2	3	158	9,600000381	71	6	9	8	10
25	1	171	1	2	1	1	1	21	1	1	98	27-Apr-2010	8-Apr-2011	0	11	11	346	11,36755657	0	1	1	1	5	4	1	4	2	1	1	3	2	2	1	126	8,600000381	74	8	9	15	12
25	1	173	1	2	1	2	1	21	1	1	98	26-Mar-2010	6-Apr-2011	1	0	11	376	12,35318279	0	2	3	3	1	2	1	1	1	1	5	1	2	2	1	148	8,699999809	87,5	13	15	16	18
15	1	174	1	2	1	1	1	21	1	1	98	13-Jun-2010	6-Apr-2011	0	9	23	297	9,757699966	0	2	1	1	1	2	1	7	1	1	1	2	2	2	1	152	9	68	9	13	12	14
30	1	183	1	2	1	2	1	21	1	1	98	17-Jul-2010	4-May-2011	0	9	17	291	9,560574532	0	2	1	1	3	6	1	1	3	1	1	3	2	2	5	140	8,399999619	74	10	12	11	14
25	1	187	1	2	1	2	1	21	1	1	98	7-Apr-2010	10-May-2011	1	1	3	398	13,07597542	0	2	2	2	2	3	2	1	7	1	98	2	2	2	1	132	8,199999809	73	11	16	13	16
25	1	189	1	2	1	2	1	21	1	1	98	4-Aug-2010	13-May-2011	0	9	8	282	9,264886856	0	2	1	1	3	2	1	1	1	2	4	2	2	2	5	126	7,699999809	68	9	11	12	10
35	1	191	1	2	1	2	1	21	1	1	98	11-Mar-2010	16-May-2011	1	2	5	431	14,16016388	0	2	3	3	2	2	1	1	7	5	5	2	2	2	2	158	8,5	79	12	14	13	15
30	1	192	1	2	1	1	1	21	1	1	98	21-Dec-2009	4-May-2011	1	4	12	499	16,39425087	0	2	3	3	2	2	1	1	1	5	5	2	2	2	1	140	8,5	91	12	16	15	19
30	1	194	1	2	1	1	1	21	1	1	98	6-Dec-2009	9-May-2011	1	5	2	519	17,05133438	0	2	1	1	2	2	1	1	1	1	4	2	2	2	3	134	10,39999962	93	14	17	17	21
50	1	196	1	2	1	1	1	21	1	1	98	15-Oct-2009	11-May-2011	1	6	25	573	18,82546234	0	2	2	2	2	2	1	1	7	1	5	3	2	2	3	150	10,69999981	93,30000305	16	16	17	22
80	1	197	1	2	1	2	1	21	1	1	98	7-Jan-2010	9-May-2011	1	3	31	487	16	0	2	2	2	1	3	1	1	1	8	8	2	2	2	1	138	8,100000381	73	12	16	14	15
40	1	199	1	2	1	2	1	21	1	1	98	21-May-2009	5-May-2011	1	11	14	714	23,45790482	0	2	1	1	1	2	1	1	1	1	1	2	2	2	1	156	11,30000019	95	16	19	18	21
50	1	200	1	2	1	1	1	21	1	1	98	17-May-2009	9-May-2011	1	11	22	722	23,72073936	0	3	2	2	3	3	1	7	3	8	8	2	2	2	3	134	10,89999962	89	16	20	18	23
80	1	201	1	2	1	1	1	21	1	1	98	10-May-2009	11-May-2011	2	0	1	731	24,01642799	0	2	3	3	2	2	1	1	8	1	1	3	2	2	3	140	12,10000038	99	15	19	16	21
70	1	202	1	2	1	1	1	21	1	1	98	11-Jun-2009	16-May-2011	1	11	4	704	23,12936401	0	2	1	1	1	1	1	1	1	1	1	3	2	2	1	132	10,30000019	98	15	17	16	21
75	1	208	1	2	1	1	1	21	1	1	98	25-Sep-2008	5-May-2011	2	7	9	952	31,27720833	0	1	1	1	1	2	1	7	8	1	1	2	2	2	1	174	14,19999981	100	18	20	22	22
50	1	209	1	2	1	2	1	21	1	1	98	15-Apr-2008	4-May-2011	3	0	18	1114	36,5995903	0	1	1	1	2	2	1	1	7	1	1	2	2	2	1	150	12,39999962	105	19	22	30	26
30	1	210	1	2	1	2	1	21	1	1	98	10-Dec-2007	6-May-2011	3	4	25	1243	40,83778381	0	2	3	3	2	2	1	1	8	5	5	2	2	2	1	142	13,39999962	109	20	24	26	31
45	1	211	1	2	1	1	1	21	1	1	98	23-Nov-2007	6-May-2011	3	5	12	1260	41,39630508	0	2	2	2	2	2	1	1	1	5	5	2	2	2	1	144	12,10000038	104	21	22	31	28
60	1	213	1	2	1	2	1	21	1	1	98	6-Jun-2008	12-May-2011	2	11	5	1070	35,15400314	0	2	2	2	3	2	1	1	1	6	5	2	2	2	1	140	11,39999962	100	19	21	26	23
105	1	222	1	2	1	2	1	21	1	1	98	12-Nov-2007	7-May-2011	3	5	24	1272	41,79055405	0						98	98	98	98	98	98	98		3	152	12,19999981	104	21	22	27	29
50	1	226	1	2	1	2	1	21	1	1	98	8-Jun-2009	11-Jun-2011	2	0	3	733	24,08213615	0	2	1	1	1	1	1	1	1	1	1	3	2	2	3	146	11,19999981	92	15	18	17	21
30	1	231	1	2	1	2	1	21	1	1	98	31-May-2010	1-Jun-2011	1	0	1	366	12,02464104	0	2	2	2	2	2	1	1	1	5	5	2	2	2	1	126	8,800000191	85,5	12	13	14	17
60	1	232	1	2	1	1	1	21	1	1	98	23-May-2010	11-Jun-2011	1	0	19	384	12,61601639	0	2	1	1	1	1	2	1	1	1	1	2	2	2	1	140	8,699999809	85,5	7	14	13	18
30	1	233	1	2	1	1	1	21	1	1	98	11-May-2010	11-Jun-2011	1	0	31	396	13,01026726	0	2	1	1	1	2	1	1	7	1	1	2	2	2	1	132	9,5	79	9	14	13	14
15	1	238	1	2	1	2	1	21	1	1	98	9-May-2010	12-Jun-2011	1	1	4	399	13,1088295	0	2	1	1	2	2	1	1	1	1	1	2	2	2	2	140	11	92	9	17	13	15
20	1	243	1	2	1	1	1	21	1	1	98	20-Oct-2009	25-May-2011	1	7	4	582	19,12114906	0	1	2	2	3	2	1	1	3	1	1	2	2	2	1	152	9,899999619	89	14	16	17	24
5	1	246	1	2	1	2	1	21	1	1	98	3-Oct-2009	2-Jun-2011	1	7	29	607	19,94250488	0	2	1	1	2	2	1	1	7	1	4	2	2	2	2	136	8,899999619	87,5	14	17	18	21
40	1	248	1	2	1	2	1	21	1	1	98	23-Sep-2009	4-Jun-2011	1	8	10	619	20,33675575	0	2	2	2	2	2	1	1	1	5	5	2	2	2	1	140	10,10000038	93	14	19	17	19
20	1	252	1	2	1	2	1	21	1	1	98	2-Apr-2009	25-May-2011	2	1	23	783	25,72484589	0	2	2	2	2	2	1	1	5	5	5	2	2	2	1	130	9,699999809	92	15	19	19	22
25	1	258	1	2	1	1	1	21	1	1	98	20-Jan-2009	21-May-2011	2	3	30	851	27,95893288	0	2	2	2	2	5	1	7	7	5	5	2	2	2	4	134	10,80000019	99	18	19	19	22
25	1	259	1	2	1	2	1	21	2	1	98	11-Oct-2008	24-May-2011	2	7	12	955	31,37577057	0	2	1	1	2	2	1	7	8	1	4	2	2	2	1	154	12,5	105	15	19	21	23
40	1	263	1	2	1	1	1	21	3	1	98	5-Jan-2009	1-Jun-2011	2	4	25	877	28,81314087	0	4	1	1	1	1	2	1	8	1	1	2	2	2	1	166	14,30000019	104	18	22	21	22
40	1	264	1	2	1	2	1	21	1	1	98	24-Feb-2009	7-Jun-2011	2	3	12	833	27,36755562	0	2	2	2	2	3	1	1	5	1	1	2	2	2	2	176	13,89999962	97	18	18	24	21
40	1	266	1	2	1	2	1	21	1	1	98	2-Jun-2008	19-May-2011	2	11	16	1081	35,51539993	0	2	1	1	1	2	1	1	1	1	1	2	2	2	1	134	11	100	17	21	22	23
50	1	268	1	2	1	2	1	21	1	1	98	27-Aug-2008	27-May-2011	2	8	29	1003	32,95277023	0	2	1	1	3	2	1	1	7	4	4	3	2	2	1	158	13	103	17	20	26	23
100	1	273	1	2	1	1	1	21	1	1	98	19-Jun-2008	30-May-2011	2	11	10	1075	35,31827545	0	2	1	1	2	2	1	1	1	1	1	2	2	2	2	158	14,60000038	111	19	25	30	30
100	1	275	1	2	1	2	1	21	1	1	98	6-Apr-2008	2-Jun-2011	3	1	26	1152	37,84804916	0	2	2	2	1	3	1	1	7	3	8	2	2	2	2	140	11,30000019	101	16	19	26	26
65	1	281	1	2	1	2	1	21	1	1	98	14-Jan-2007	19-May-2011	4	4	3	1586	52,10677719	0	3	1	1	2	2	1	1	1	4	1	3	2	2	5	148	13,5	114	23	22	34	31
60	1	284	1	2	1	1	1	21	2	1	98	18-Nov-2007	21-May-2011	3	5	32	1280	42,05338669	0	2	2	2	2	2	1	7	1	5	5	2	2	2	1	152	13,19999981	98	20	22	29	26
30	1	289	1	2	1	2	1	21	2	1	98	27-Sep-2007	6-Jun-2011	3	8	8	1348	44,28747559	0	2	1	1	2	2	1	1	1	1	1	2	2	2	3	140	14,89999962	114	21	22	30	29
40	1	291	1	2	1	1	1	21	3	1	98	28-Dec-2006	19-May-2011	4	4	20	1603	52,66529846	0	4	1	1	2	2	2	7	7	1	1	2	2	2	2	142	15,89999962	119	25	26	34	32
90	1	293	1	2	1	1	1	21	1	1	98	4-Jan-2007	11-Jun-2011	4	5	6	1619	53,19096375	0	2	2	2	3	3	1	1	7	2	5	2	2	2	1	145	13,39999962	103	21	21	32	29
50	1	295	1	2	1	1	1	21	1	1	98	16-May-2006	8-Jun-2011	5	0	23	1849	60,74743271	0	3	2	2	2	2	1	1	7	5	3	2	2	2	2	144	14,60000038	117,5	24	25	35	31
70	1	296	1	2	1	1	1	21	1	1	98	22-Feb-2006	7-Jun-2011	5	3	14	1931	63,44147873	0	3	1	1	2	5	1	1	8	1	1	2	2	2	1	142	16,5	121	25	25	37	32
60	1	303	1	2	1	1	1	6	1	1	2	12-Sep-2009	9-Feb-2011	1	4	28	515	16,91991806	0		3	3	5	6	1	1	3	3	3	4	2	1	4	159	11,69999981	81	20	17	18	22
105	1	308	1	2	1	2	1	5	6	1	17	28-Feb-2006	15-Feb-2011	4	11	17	1813	59,56468201	0	2	2	2	2	2	2	8	8	6	98	1	3	1	1	155	14,5	102	22	26	37	31
110	1	318	1	2	1	1	1	6	1	1	17	23-May-2007	21-Feb-2011	3	8	30	1370	45,01026535	0	2	1	1	3	6	1	1	8	1	1	3	2	1	1	161	14,69999981	112,8000031	23	26	35	26
80	1	319	1	2	1	2	1	5	1	1	2	21-Dec-2006	23-Feb-2011	4	2	3	1525	50,10266876	0	2	3	3	2	5	2	8	98	6	1	1	3	1	1	156	17	124	25	27	38	30
55	1	323	1	2	1	1	1	5	1	1	2	19-Jul-2008	23-Feb-2011	2	7	6	949	31,17864418	0	2	2	2	3	6	1	7	3	2	1	4	2	1	3	162	13,39999962	104	21	20	23	23
45	1	326	1	2	1	2	1	6	1	1	3	12-Aug-2010	25-Feb-2011	0	6	14	197	6,472279072	0	2	1	1	5	6	1	1	2	3	3	3	2	1	1	155	8	69	5	10	10	11
35	1	327	1	2	1	1	1	6	1	1	3	31-Mar-2010	25-Feb-2011	0	10	26	331	10,87474346	0	2	2	2	3	5	1	7	7	1	4	3	2	1	1	153	9,399999619	87,5	9	14	12	17
35	1	333	1	2	1	1	1	6	1	1	9	31-Jul-2009	1-Mar-2011	1	6	30	578	18,98973274	0						98	98	98	98	98	98	98		3	149	12	93	15	17	16	22
90	1	336	1	2	1	1	1	6	3	1	3	29-Mar-2008	4-Mar-2011	2	11	5	1070	35,15400314	0	2	1	2	3	3	1	8	8	1	1	3	2	1	1	179	18,60000038	99	21	22	30	25
15	1	337	1	2	1	1	1	5	7	1	3	19-Jul-2010	4-Mar-2011	0	7	15	228	7,49075985	0	3	2	2	6	6	1	3	3	2	2	4	2	1	1	154	7,900000095	71	7	11	12	13
35	1	340	1	2	1	1	1	6	1	1	17	3-Mar-2007	7-Mar-2011	4	0	4	1465	48,13141632	0	3	2	2	5	6	1	2	3	4	1	4	2	1	3	195	21	121,5	24	28	37	31
55	1	341	1	2	1	2	1	6	1	1	2	21-Oct-2009	7-Mar-2011	1	4	15	502	16,49281311	0	2	3	2	2	3	2	8	8	1	6	1	3	1	1	168	11,69999981	81	13	15	16	20
90	1	347	1	2	1	1	1	5	1	1	3	21-Nov-2008	9-Mar-2011	2	3	17	838	27,53182793	0	2	3	3	5	6	1	8	8	8	2	3	2	1	1	162	13,19999981	104,5	20	16	23	22
35	1	348	1	2	1	2	1	910	1	1	2	7-Aug-2009	17-Jan-2011	1	5	11	528	17,34702301	0	2	2	2	3	6	1	1	3	4	4	3	2	1	1	140	9,899999619	92	18	16	17	21
110	1	349	1	2	1	2	1	56	3	1	2	3-May-2008	17-Jan-2011	2	8	15	989	32,49281311	0	2	2	2	3	3	1	8	8	2	2	2	3	1	5	167	13,5	90	19	19	22	23
106,5	1	353	1	2	1	1	1	56	1	1	2	14-Apr-2007	22-Jan-2011	3	9	9	1379	45,30595398	0	3	3	3	2	3	1	1	3	8	8	2	3	1	3	142	15,80000019	115	25	27	27	25
70	1	356	1	2	1	1	1	910	6	1	2	18-Apr-2006	24-Jan-2011	4	9	7	1742	57,23203278	0	2	2	2	1	3	1	1	8	1	5	2	2	1	2	166	16,29999924	118,3000031	26	28	34	32
75	1	364	1	2	1	1	1	6	1	1	2	28-Sep-2009	7-Feb-2011	1	4	10	497	16,32854271	0	2	5	5	3	3	1	7	8	6	1	3	2	1	1	165	11,39999962	80	15	16	16	22
75	1	367	1	2	1	2	1	6	1	1	2	29-Nov-2009	11-Mar-2011	1	3	11	467	15,34291553	0	2	2	2	3	3	1	7	8	1	1	2	2	1	3	156	9	76	16	18	19	20
80	1	368	1	2	1	1	1	5	1	1	2	7-Dec-2009	12-Mar-2011	1	3	4	460	15,11293602	0	2	1	1	2	3	1	1	7	8	8	2	2	1	5	139	8,899999619	76	15	16	14	20
55	1	373	1	2	1	1	1	5	1	1	2	21-Dec-2009	14-Mar-2011	1	2	22	448	14,7186861	0	2	2	3	2	4	1	1	8	1	1	3	2	1	3	139	10	65	10	17	13	15
55	1	374	1	2	1	1	1	6	1	1	98	2-Jun-2009	14-Mar-2011	1	9	11	650	21,35523605	0						98	98	98	98	98	98	98		2	161	14	90	20	21	25	22
40	1	375	1	2	1	1	1	6	1	1	12	19-Aug-2006	14-Mar-2011	4	6	24	1668	54,80082321	0	2	3	3	4	6	1	1	4	8	8	4	2	1	1	163	18,5	118	26	29	38	31
30	1	379	1	2	1	2	1	6	1	1	2	8-Aug-2010	18-Mar-2011	0	7	9	222	7,293634415	0	2	3	3	3	6	1	98	3	2	2	2	2	1	2	149	8,199999809	72	8	13	11	12
42	1	387	1	2	1	1	1	6	1	1	3	29-Jun-2010	23-Mar-2011	0	8	23	267	8,772073746	0	2	2	2	3	3	1	1	7	2	2	4	1	1	1	169	10,30000019	75	10	13	14	13
65	1	390	1	2	1	2	1	6	1	1	3	5-Nov-2009	25-Mar-2011	1	4	18	505	16,59137535	0	2	3	2	3	3	1	1	3	4	1	2	2	1	2	147	10,39999962	95,5	15	17	19	14
20	1	396	1	2	1	2	1	6	1	1	17	21-Nov-2009	29-Mar-2011	1	0	8	493	16,19712448	0						98	98	98	98	98	98	98		5	155	9,5	86,5	16	18	18	22
61,90000153	1	398	1	2	1	1	1	5	1	1	2	12-Sep-2007	29-Mar-2011	3	6	15	1294	42,51334763	0	3	2	2	2	2	1	1	7	1	1	3	2	1	3	159	13	93	22	24	34	28
55	1	400	1	2	1	1	1	6	1	1	14	9-Nov-2009	30-Mar-2011	1	4	19	506	16,62422943	0	1	2	2	3	3	2	8	3	1	1	1	3	1	1	149	9,800000191	90	11	16	14	17
50	1	406	1	2	1	1	1	6	1	1	3	23-Mar-2010	31-Mar-2011	1	0	8	373	12,25462055	0	2	1	1	3	3	1	1	8	1	1	2	2	1	1	157	10,39999962	80	9	15	15	14
55	1	415	1	2	1	1	1	56	1	1	2	24-Mar-2006	2-Apr-2011	5	0	9	1835	60,28747559	0						98	98	98	98	98	98	98		1	159	18	120	26	29	39	32
130	1	418	1	2	1	1	1	56	1	1	2	31-May-2009	4-Apr-2011	1	10	3	673	22,11088371	0	2	1	1	2	2	1	7	7	4	4	2	2	1	1	151	11,5	84	17	18	21	19
40	1	432	1	2	1	2	1	56	1	1	17	16-Jan-2009	7-Apr-2011	2	2	20	811	26,64476395	0	2	1	1	2	2	1	7	98	1	1	2	2	1	1	148	11,30000019	101,5	19	22	23	23
70	1	443	1	2	1	1	1	56	1	1	2	15-Oct-2008	9-Apr-2011	2	5	24	906	29,76591301	0	2	1	1	3	3	2	8	2	1	1	2	2	1	1	153	12,80000019	106	19	21	25	23
75	1	444	1	2	1	2	1	56	2	1	2	14-Oct-2008	10-Apr-2011	2	5	26	908	29,83162308	0						98	98	98	98	98	98	98		3	151	11,5	78	19	19	23	24
55	1	448	1	2	1	1	1	56	2	1	13	14-Apr-2010	11-Apr-2011	0	11	27	362	11,89322376	0	2	2	2	5	5	1	3	3	2	7	4	2	1	2	168	9,800000191	87	10	17	14	15
105	1	454	1	2	1	1	1	56	1	1	23	26-May-2007	14-Apr-2011	3	10	18	1419	46,62012482	0	2	2	2	6	6	1	4	2	2	1	4	2	2	2	169	18,29999924	114	23	26	39	30
80	1	461	1	2	1	2	1	56	1	1	2	23-Jul-2008	10-May-2011	2	9	17	1021	33,54414749	0	2	2	2	2	3	1	8	8	8	8	2	3	1	1	175	14,5	100	19	21	30	25
95	1	463	1	2	1	2	1	56	1	1	2	18-May-2008	10-May-2011	2	11	22	1087	35,71252441	0	2	1	1	3	3	2	7	6	1	1	2	3	1	1	181	15	105,5	22	22	32	27
55	1	470	1	2	1	1	1	78	1	1	23	18-Feb-2009	12-May-2011	2	2	22	813	26,71047211	0	2	1	1	6	6	1	1	2	4	4	4	2	1	2	151	11,89999962	101,5	19	21	25	23
65	1	472	1	2	1	2	1	56	1	1	23	3-May-2009	12-May-2011	2	0	9	739	24,27926064	0	2	1	2	6	6	1	2	4	2	1	4	2	1	1	187	15,60000038	107,5	16	19	23	22
25	1	474	1	2	1	2	1	56	2	1	98	15-Jun-2009	12-May-2011	1	10	26	696	22,86652946	0	3	6	6	6	6	1	3	1	4	2	4	2	1	2	151	11,69999981	97,5	19	21	23	23
60	1	481	1	2	1	2	1	56	1	1	2	5-Jan-2010	14-May-2011	1	4	7	494	16,22997856	0	2	1	2	3	5	1	1	3	1	1	2	2	1	2	143	13	97	12	14	12	15
40	1	482	1	2	1	2	1	56	3	1	98	10-Feb-2010	14-May-2011	1	3	2	458	15,04722786	0	2	2	2	5	6	1	2	2	2	1	3	2	1	1	157	11,10000038	87	13	18	16	19
35	1	483	1	2	1	2	1	56	1	1	2	12-Apr-2010	14-May-2011	1	1	2	397	13,04312134	0	3	2	2	5	6	1	4	7	2	2	4	2	1	1	162	11,5	86	14	17	15	17
60	1	485	1	2	1	2	1	56	1	1	2	9-May-2010	15-May-2011	1	0	6	371	12,18891144	0	3	6	1	4	5	3	3	2	1	4	2	2	1	2	157	9	75	12	17	14	16
65	1	501	1	2	1	2	1	56	1	1	2	13-Apr-2006	28-May-2011	5	1	15	1871	61,47022629	0	3	1	3	4	6	1	3	3	1	1	3	2	1	2	172	17,5	105	26	29	38	30
80	1	502	1	2	1	2	1	56	1	1	2	15-Aug-2006	28-May-2011	4	9	12	1747	57,39630508	0	2	1	1	1	2	1	8	7	1	1	2	3	1	1	152	14,5	98,5	25	29	36	30
35	1	513	1	2	1	2	1	56	6	1	23	11-Sep-2010	5-May-2011	0	7	23	236	7,753593445	0	3	2	2	6	6	1	2	4	1	1	4	2	1	2	171	9,399999619	65	7	13	13	11
95	1	515	1	2	1	1	1	56	1	1	2	28-May-2009	29-Apr-2011	1	10	31	701	23,03080177	0	3	2	2	4	5	1	2	3	8	8	2	2	1	2	169	14,5	79	16	19	21	23
55	1	520	1	2	1	2	1	56	1	1	2	4-Dec-2009	28-Apr-2011	1	4	23	510	16,75564766	0	3	2	2	5	6	1	3	4	6	1	4	2	1	2	169	13,5	69,5	15	19	16	22
30	1	521	1	2	1	1	1	56	2	1	2	12-Jul-2010	26-Apr-2011	0	9	14	288	9,462012291	0	3	3	2	3	5	1	7	3	1	2	4	2	1	3	161	11,5	67	12	15	12	15
40	1	524	1	2	1	1	1	56	1	1	2	13-Oct-2009	21-Apr-2011	1	6	7	555	18,23408699	0	2	2	2	1	2	1	1	7	1	1	3	2	1	2	169	13	69,5	17	19	16	21
108,4000015	1	525	1	2	1	1	1	56	1	1	98	8-Aug-2006	21-Apr-2011	4	8	12	1717	56,41067886	0	3	1	1	2	2	1	1	8	1	1	2	3	1	1	149	14,30000019	105	21	25	34	30
75	1	527	1	2	1	1	1	56	2	1	2	13-Dec-2007	20-Apr-2011	3	4	6	1224	40,21355057	0	3	3	3	2	3	1	8	8	3	1	3	2	1	2	155	13,5	96	24	25	35	28
60	1	529	1	2	1	1	1	56	2	1	2	12-Aug-2007	20-Apr-2011	3	8	7	1347	44,2546196	0	3	3	3	3	6	1	1	3	1	1	4	2	1	2	159	14,5	105,5	22	23	33	29
40	1	530	1	2	1	2	1	56	2	1	2	8-Feb-2010	20-Apr-2011	1	2	10	436	14,32443523	0	3	3	3	3	6	1	1	3	1	1	4	2	1	3	157	11,5	86	12	17	16	18
55	1	532	1	2	1	1	1	56	2	1	2	19-Feb-2010	27-Apr-2011	1	2	6	432	14,19301891	0	2	2	2	3	3	1	7	7	4	4	3	2	1	2	163	13,5	80,69999695	15	18	15	18
35	1	533	1	2	1	1	1	56	1	1	17	12-Sep-2010	19-Apr-2011	0	7	6	219	7,195071697	0	3	2	2	5	6	1	4	3	1	1	4	2	1	2	155	10,19999981	62	8	13	12	11
40	1	542	1	2	1	2	1	56	1	1	19	28-Apr-2007	4-May-2011	4	0	6	1467	48,19712448	0	2	2	1	5	6	1	4	2	2	2	4	2	1	1	183	18,39999962	118,5	23	26	35	28
57,59999847	1	543	1	2	1	2	1	56	1	1	98	22-Jul-2010	27-Apr-2011	0	9	5	279	9,166324615	0	2	2	2	3	6	1	1	4	7	8	3	2	1	1	145	9	79	5	13	11	15
70	1	545	1	2	1	2	1	56	1	1	2	29-Oct-2009	28-Apr-2011	1	5	29	546	17,93839836	0						98	98	98	98	98	98	98		2	153	11,5	75	16	19	17	22
55	1	546	1	2	1	2	1	56	1	1	2	12-Aug-2010	19-Apr-2011	0	8	6	250	8,213552475	0						98	98	98	98	98	98	98		3	167	10	69,5	9	13	12	13
65	1	549	1	2	1	1	1	56	1	1	2	18-Apr-2008	20-Apr-2011	3	0	1	1097	36,04106903	0	3	3	3	5	6	1	3	2	1	3	4	1	1	2	163	15,19999981	118	21	20	32	25
40	1	553	1	2	1	2	1	78	1	1	2	10-Mar-2009	21-Apr-2011	2	1	12	772	25,3634491	0	2	2	2	2	3	1	1	7	1	2	3	2	1	1	159	13,60000038	76,5	20	21	23	23
65	1	554	1	2	1	1	1	56	1	1	2	24-Apr-2009	21-Apr-2011	1	11	27	727	23,88500977	0	2	3	3	2	3	1	1	8	2	8	2	2	1	1	147	13	85	15	17	17	19
40	1	556	1	2	1	1	1	56	1	1	2	13-Oct-2010	21-Apr-2011	0	6	7	190	6,242299557	0	2	2	2	2	3	1	8	1	8	8	1	3	1	1	157	8,5	67	5	11	9	10
55	1	566	1	2	1	2	1	56	1	1	2	13-Nov-2006	2-May-2011	4	5	18	1631	53,58521652	0	2	1	1	3	3	1	1	8	1	1	2	2	1	1	186	20	125	25	29	39	32
40	1	671	1	2	1	1	1	56	1	1	98	20-May-2007	29-Apr-2011	3	11	9	1440	47,31006241	0	3	2	2	3	6	1	1	3	2	2	3	2	1	2	159	15	99,5	21	24	36	28
105	1	673	1	2	1	2	1	8	1	1	2	4-Apr-2008	18-Jan-2011	2	9	15	1019	33,47843933	0	2	3	3	5	6	1	1	3	1	1	4	2	1	2	166	14,60000038	107	19	21	29	27
50	1	680	1	2	1	1	1	7	1	1	1	15-Jan-2009	23-Jan-2011	2	0	8	738	24,24640656	0	3	3	6	5	5	1	7	3	2	2	3	2	1	2	148	13,19999981	105	19	19	23	27
55	1	684	1	2	1	1	1	7	1	1	18	24-Jun-2009	28-Jan-2011	1	7	5	583	19,15400505	0	2	3	3	2	5	1	1	8	1	1	2	2	1	2	164	11,5	80	14	16	16	16
45	1	685	1	2	1	2	1	7	1	1	18	10-Mar-2010	28-Jan-2011	0	10	19	324	10,64476395	0	2	2	2	2	3	1	1	8	2	2	2	2	1	1	130	6,900000095	70	11	14	13	14
57	1	686	1	2	1	2	1	8	1	1	18	1-May-2009	28-Jan-2011	1	8	28	637	20,9281311	0	2	2	2	2	1	1	1	7	3	3	2	2	1	2	157	8,600000381	73,69999695	19	19	19	25
40	1	695	1	2	1	2	1	8	1	1	1	6-May-2008	7-Feb-2011	2	9	3	1007	33,08419037	0	2	2	2	2	3	1	7	8	2	2	2	2	1	2	152	13	88,90000153	22	25	28	26
40	1	696	1	2	1	1	1	8	1	1	98	17-Sep-2009	7-Feb-2011	1	4	21	508	16,68993759	0	2	2	2	2	2	1	2	3	2	2	3	2	1	2	142	10	78,69999695	17	17	19	23
65	1	701	1	2	1	2	1	8	1	1	98	3-Oct-2007	3-Feb-2011	3	3	32	1219	40,04928207	0	2	2	2	2	3	1	1	8	1	3	2	2	1	1	164	14,89999962	101,5999985	23	22	29	31
45	1	704	1	2	1	2	1	8	1	1	98	9-Feb-2008	3-Mar-2011	3	0	22	1118	36,73100662	0	2	3	3	3	3	1	1	3	2	2	3	2	1	1	142	13	91,40000153	26	25	35	31
75	1	715	1	2	1	2	1	7	1	1	1	21-Feb-2010	23-Feb-2011	1	0	2	367	12,05749512	0	2	2	2	2	2	1	2	3	6	3	3	2	1	4	144	8,300000191	73,69999695	12	15	13	18
25	1	721	1	2	1	2	1	7	1	1	20	14-Jan-2010	17-Feb-2011	1	1	4	399	13,1088295	0	2	2	2	3	2	1	1	8	8	1	2	2	1	1	130	8,300000191	71,09999847	14	16	15	18
45	1	725	1	2	1	2	1	7	1	1	20	27-May-2007	10-Feb-2011	3	8	15	1355	44,51745224	0	2	2	2	3	2	1	1	7	1	2	2	2	1	2	146	14	99,09999847	25	24	33	31
40	1	737	1	2	1	2	1	7	1	1	98	23-Dec-2010	23-Mar-2011	0	2	29	90	2,956878901	0	2	2	2	2	2	1	1	1	1	1	3	2	1	3	115	5,599999905	50	4	6	7	4
25	1	742	1	2	1	2	1	8	1	1	98	13-Apr-2009	23-Mar-2011	1	11	9	709	23,29363441	0	2	2	2	2	3	1	7	1	5	5	3	2	1	3	145	12	110	16	18	20	24
30	1	747	1	2	1	1	1	8	1	1	98	19-Aug-2009	24-Mar-2011	1	7	4	582	19,12114906	0	2	2	2	4	5	1	1	3	1	1	3	2	1	1	130	11	97	18	19	20	22
10	1	750	1	2	1	1	1	7	1	1	99	19-Aug-2009	25-Mar-2011	1	7	5	583	19,15400505	0	2	2	2	4	5	1	8	4	5	3	3	2	1	1	128	11,39999962	95	18	19	20	24
40	1	751	1	2	1	2	1	8	1	1	98	22-Jun-2010	25-Mar-2011	0	9	2	276	9,067761421	0	2	2	2	5	3	1	5	7	6	6	3	2	1	1	120	8	60	8	11	13	13
40	1	762	1	2	1	1	1	78	1	1	20	23-Jan-2006	28-Mar-2011	5	1	34	1890	62,09445572	0	2	1	1	2	3	1	1	7	1	1	4	2	1	2	154	16	130	25	27	37	32
31	1	764	1	2	1	2	1	78	1	1	98	30-Jun-2006	29-Mar-2011	4	8	28	1733	56,93634415	0	2	2	2	4	4	1	7	7	2	1	3	2	1	1	166	17	140	25	29	38	32
30	1	765	1	2	1	2	1	78	1	1	98	30-Nov-2008	29-Mar-2011	2	3	28	849	27,89322472	0	2	2	2	5	5	1	1	3	2	2	3	2	1	1	150	13	110	21	19	26	24
20	1	779	1	2	1	1	1	78	1	1	98	27-Sep-2009	4-Apr-2011	1	6	6	554	18,20123291	0	2	2	2	3	3	2	2	3	1	8	2	2	1	2	130	11,5	88	16	18	21	22
45	1	781	1	2	1	2	1	78	98	1	98	25-Dec-2005	5-Apr-2011	5	3	10	1927	63,31006241	0	2	3	3			1	98	1	1	7	3	2	1	2	140	16,20000076	138	26	28	38	32
40	1	807	1	2	1	2	1	78	1	1	20	25-Oct-2005	10-Apr-2011	5	5	15	1993	65,47843933	0	2	3	3	5	4	1	3	5	1	2	3	2	1	2	140	16	132	26	28	38	32
40	1	871	1	2	1	2	1	21	1	1	98	13-Oct-2008	17-Apr-2011	2	6	3	916	30,09445572	0	2	1	1	3	5	1	1	4	1	1	2	2	2	1	152	12,69999981	81	18	20	21	22
35	1	872	1	2	1	2	1	21	1	1	98	17-Jul-2009	18-Apr-2011	1	8	31	640	21,02669334	0	2	2	2	2	2	2	7	8	5	5	1	2	2	1	136	10,30000019	99,5	18	19	18	20
10	1	875	1	2	1	2	1	21	1	1	98	4-Sep-2010	18-Apr-2011	0	7	13	226	7,425051212	0	2	1	1	3	6	1	1	3	1	1	3	2	2	3	150	8,300000191	71	9	12	13	10
70	1	876	1	2	1	1	1	21	1	1	98	19-Feb-2010	2-May-2011	1	2	11	437	14,35728931	0	2	1	1	1	1	1	1	3	1	1	2	2	2	2	152	9,399999619	86,80000305	12	19	13	20
0	1	892	1	2	1	2	1	21	1	1	98	6-Dec-2009	27-Apr-2011	1	4	20	507	16,65708351	0	2	1	1	2	2	1	1	7	1	1	3	2	2	2	134	9,600000381	87	12	16	16	19
50	1	899	1	2	1	2	1	21	1	1	98	9-May-2007	30-Apr-2011	3	11	21	1452	47,70431137	0	3	2	2	1	1	2	7	98	5	5	2	2	2	5	144	16,60000038	119	22	28	34	32
25	1	901	1	2	1	2	1	21	1	1	98	23-Jul-2009	3-May-2011	1	9	10	649	21,32238197	0	2	1	1	2	3	1	7	8	1	2	2	2	2	3	126	9,399999619	93	15	16	18	22
55	1	905	1	2	1	1	1	21	1	1	98	9-Jun-2005	3-May-2011	5	10	23	2154	70,76796722	0	2	2	2	3	2	1	8	7	1	6	2	2	2	2	162	20,10000038	126	25	29	38	32
50	1	910	1	2	1	2	1	910	1	1	2	30-Mar-2010	25-Jan-2011	0	9	27	301	9,889117241	0	2	2	2	5	6	1	3	3	1	1	3	2	1	1	180	10,89999962	76	11	14	13	15
75	1	911	1	2	1	1	1	9	1	1	2	2-Jul-2008	26-Jan-2011	2	6	25	938	30,8172493	0	3	2	2	2	3	1	1	1	2	2	1	2	1	2	157	12,10000038	88,5	20	19	22	22
143,6999969	1	914	1	2	1	2	1	10	1	1	16	30-Jul-2006	31-Jan-2011	4	5	33	1646	54,07802963	0	3	2	2	1	2	1	1	8	2	2	2	2	1	4	159	16,10000038	100	23	28	34	31
40	1	918	1	2	1	2	1	9	1	1	16	14-Oct-2009	4-Feb-2011	1	3	22	478	15,70431232	0	2	3	3	5	6	1	8	4	1	1	3	2	1	1	168	11,5	83	14	16	19	20
	1	922	1	2	1	2	1	9	1	1	3	5-Apr-2010	6-Feb-2011	0	10	2	307	10,08624268	0	2	2	2	2	4	1	7	7	2	2	2	2	1	2	149	9	67,5	9	14	12	15
35	1	925	1	2	1	1	1	10	1	1	14	18-May-2010	24-Feb-2011	0	9	8	282	9,264886856	0	3	5	5	3	6	1	2	8	2	4	2	2	1	2	152	10,19999981	70,5	7	10	11	13
30	1	934	1	2	1	2	1	10	2	1	16	14-Oct-2009	18-Feb-2011	1	4	5	492	16,1642704	0	2	1	1	1	3	1	1	7	1	1	2	2	1	1	147	12,19999981	99,5	13	14	16	18
45	1	935	1	2	1	1	1	10	1	1	12	7-Jun-2009	18-Feb-2011	0	8	12	621	20,40246391	0	2	2	2	2	2	1	1	1	5	5	2	2	1	1	147	11	80,30000305	15	16	16	17
90	1	936	1	2	1	2	1	10	1	1	16	18-Jul-2008	19-Feb-2011	2	7	3	946	31,08008194	0	2	1	1	1	3	1	1	3	1	1	2	2	1	1	144	13	89,5	18	18	22	21
25	1	942	1	2	1	2	1	9	1	1	16	22-May-2010	22-Feb-2011	0	9	2	276	9,067761421	0	2	2	2	3	2	1	1	7	5	5	2	2	1	1	153	11	79,5	8	12	12	13
80	1	944	1	2	1	1	1	10	1	1	14	21-Aug-2007	23-Feb-2011	3	6	3	1282	42,11909485	0	3	2	2	2	5	1	7	3	2	2	2	2	1	5	153	15,60000038	101	21	24	32	26
35	1	948	1	2	1	1	1	9	2	1	14	6-Jun-2009	24-Feb-2011	1	8	19	628	20,63244438	0	2	3	3	2	5	1	1	2	1	1	2	2	1	4	148	10,39999962	81,5	15	16	16	20
93,59999847	1	952	1	2	1	2	1	10	1	1	12	1-Feb-2009	4-Mar-2011	2	0	31	761	25,00205421	0	2	1	1	1	6	1	1	3	1	1	2	2	1	1	151	10	75,5	16	17	20	21
35	1	953	1	2	1	1	1	9	1	1	12	5-Aug-2009	4-Mar-2011	1	6	28	576	18,92402458	0	2	2	2	5	3	2	2	2	1	2	2	2	1	1	155	11,39999962	82,30000305	15	18	20	21
46,5	1	955	1	2	1	1	1	9	1	1	12	15-Apr-2008	5-Mar-2011	2	10	19	1054	34,62833786	0	2	2	2	3	5	2	2	2	2	98	2	2	1	1	167	15,19999981	100	21	22	28	31
85	1	963	1	2	1	2	1	910	1	1	3	30-Nov-2008	18-Apr-2011	2	4	17	869	28,55030823	0	2	1	1	2	5	1	1	2	1	1	2	2	1	1	147	11,19999981	81,5	18	19	22	21
30	1	967	1	2	1	1	1	910	1	1	3	15-Sep-2009	11-Apr-2011	1	6	25	573	18,82546234	0	2	1	1	3	3	98	7	7	1	1	2	2	1	1	145	11,69999981	84,5	15	17	17	20
110	1	969	1	2	1	1	1	910	1	1	3	1-Nov-2009	11-Apr-2011	1	5	9	526	17,28131485	0	1	1	1	3	2	98	7	7	1	1	2	2	1	1	154	12,19999981	98	13	16	15	18
20	1	971	1	2	1	1	1	910	2	1	3	14-May-2010	12-Apr-2011	0	10	28	333	10,94045162	0	2	1	1	2	2	1	7	7	1	1	2	2	1	1	141	9,600000381	80	8	13	11	13
5	1	973	1	2	1	1	1	910	1	1	3	31-May-2009	12-Apr-2011	1	10	11	681	22,37371635	0	2	1	1	2	2	1	1	7	1	1	2	2	1	2	146	11,19999981	86	19	18	17	21
100	1	982	1	2	1	2	1	910	1	1	3	21-Apr-2007	15-Apr-2011	3	11	24	1455	47,80287552	0	2	3	3	3	6	1	8	3	4	2	2	2	1	1	161	14,60000038	102	21	23	33	31
50	1	988	1	2	1	1	1	910	1	1	3	8-Jan-2009	19-Apr-2011	2	3	10	831	27,30184746	0	2	1	1	2	3	1	1	7	4	4	2	2	1	2	152	11,10000038	95,5	15	17	18	21
101,0999985	1	996	1	2	1	1	1	910	2	1	3	5-Apr-2007	21-Apr-2011	4	0	16	1477	48,5256691	0	2	3	3	5	5	1	3	3	1	1	2	2	1	1	157	13,89999962	102	22	26	35	31
92,80000305	1	1000	1	2	1	2	1	910	1	1	3	15-Aug-2007	26-Apr-2011	3	8	10	1350	44,35318375	0	2	3	3	5	6	1	4	3	2	7	2	2	1	1	157	12,39999962	101	20	22	32	26
95	1	1006	1	2	1	1	1	910	1	1	7	7-Apr-2008	28-Apr-2011	3	0	20	1116	36,66529846	0	2	2	2	3	5	1	7	2	2	2	2	2	1	1	152	12,39999962	87,5	18	20	26	26
40	1	1009	1	2	1	2	1	910	1	1	3	1-Jul-2010	2-May-2011	0	10	0	305	10,02053356	0	2	1	1	5	5	1	3	3	1	1	2	2	1	3	157	10,60000038	86,5	15	17	17	21
65	1	1012	1	2	1	2	1	910	1	1	3	2-Nov-2006	3-May-2011	4	5	30	1643	53,97946548	0	2	1	1	5	5	2	3	7	2	1	2	2	1	1	160	14,80000019	114	21	27	34	32
60	1	1015	1	2	1	1	1	910	1	1	3	18-May-2008	4-May-2011	0	11	16	1081	35,51539993	0	2	3	3	3	3	1	1	1	5	5	2	2	1	2	154	13,19999981	99,5	20	21	27	25
35	1	1017	1	2	1	2	1	910	1	1	3	2-Nov-2009	4-May-2011	1	5	31	548	18,00410652	0	2	3	3	6	6	1	2	2	2	2	2	2	1	1	150	9,199999809	91,5	16	16	16	19
45	1	1020	1	2	1	1	1	910	1	1	3	24-Apr-2008	5-May-2011	3	0	10	1106	36,33675385	0	2	1	1	3	3	1	7	7	1	1	3	2	1	1	160	13,19999981	101	20	22	29	26
15	1	1021	1	2	1	2	1	910	1	1	3	3-Aug-2010	5-May-2011	0	9	1	275	9,034907341	0	1	3	3	2	3	1	1	7	5	5	2	2	1	1	152	8,699999809	71,5	6	9	10	11
65	1	1024	1	2	1	1	1	910	1	1	3	12-Nov-2008	6-May-2011	2	5	23	905	29,73305893	0	2	1	1	5	6	1	3	98	4	4	3	2	1	1	148	10,69999981	93,5	17	19	24	25
55	1	1030	1	2	1	1	1	910	1	1	3	29-Jul-2006	9-May-2011	4	9	10	1745	57,33059692	0	3	3	3	5	5	1	2	3	6	6	2	2	1	3	163	16,29999924	114	24	27	35	32
60	1	1038	1	2	1	1	1	910	1	1	7	22-Feb-2009	4-Jun-2011	2	3	11	832	27,33470154	0	2	1	1	2	5	1	1	7	1	1	2	2	1	1	157	13,39999962	94	18	19	22	20
10	1	1039	1	2	1	2	1	910	1	1	7	28-Aug-2010	4-Jun-2011	0	9	6	280	9,199178696	0	2	3	3	5	6	1	3	4	1	1	2	2	1	3	153	9,5	78,5	6	13	12	12
25	1	1040	1	2	1	1	1	910	1	1	7	22-Apr-2010	4-Jun-2011	1	1	13	408	13,40451717	0	3	1	1	3	3	1	7	7	1	1	2	2	1	3	154	11,60000038	83,5	10	14	14	16
55	1	1042	1	2	1	2	1	910	1	1	3	26-Oct-2008	5-Jun-2011	2	7	9	952	31,27720833	0	2	3	3	3	3	2	7	5	6	6	2	2	1	1	152	11,5	95	18	19	22	20
100	1	1044	1	2	1	2	1	910	2	1	22	30-Jun-2008	6-Jun-2011	2	11	6	1071	35,18685913	0	2	2	2	2	6	1	1	3	2	2	3	2	1	1	161	14,19999981	96,5	19	21	25	25
45	1	1056	1	2	1	2	1	910	1	1	7	26-May-2008	10-Jun-2011	3	0	14	1110	36,46817398	0	2	5	5	5	5	1	3	3	2	2	2	2	1	1	165	14,19999981	101,5	21	21	26	25
25	1	1064	1	2	1	2	1	910	98	1	98	14-Jan-2010	11-Jun-2011	1	4	26	513	16,8542099	0	2	3	3	2	4	1	1	7	5	5	2	2	1	1	151	10	95	15	17	15	16
70	1	1065	1	2	1	2	1	910	1	1	22	2-Aug-2006	9-May-2011	4	9	6	1741	57,19917679	0	2	2	2	2	6	1	8	3	1	2	2	2	1	1	169	18,29999924	116	24	29	36	31
30	1	1066	1	2	1	1	1	910	1	1	3	19-Oct-2009	9-May-2011	1	6	19	567	18,62833595	0	2	3	3	4	5	1	7	7	1	2	2	2	1	1	154	11	86,5	14	16	15	18
50	1	1069	1	2	1	1	1	910	2	1	3	24-Jan-2009	10-May-2011	2	3	15	836	27,46611977	0	2	2	2	5	5	1	8	3	1	2	2	2	1	1	155	13	89,5	18	19	24	21
95	1	1073	1	2	1	2	1	910	1	1	3	29-Sep-2006	11-May-2011	4	7	11	1685	55,35934448	0	2	2	2	3	5	2	8	3	2	2	2	2	1	1	169	16,70000076	118	23	26	35	31
82,5	1	1075	1	2	1	1	1	910	1	1	3	24-Apr-2007	12-May-2011	4	0	18	1479	48,59137726	0	2	3	3	4	6	1	3	3	1	2	2	2	1	1	153	15,39999962	115	22	26	34	29
80	1	1080	1	2	1	1	1	910	1	1	22	10-Apr-2008	13-May-2011	3	0	32	1128	37,05954742	0	2	2	2	2	2	1	7	7	1	2	3	2	1	2	160	15,10000038	109,5	20	22	27	26
60	1	1081	1	2	1	1	1	910	2	1	22	20-Apr-2008	15-Mar-2011	2	10	24	1059	34,79260635	0	2	3	3	4	6	1	1	3	2	2	3	2	1	1	150	11,69999981	105	19	22	27	23
90	1	1083	1	2	1	2	1	98	1	1	7	20-Aug-2008	13-May-2011	2	8	22	996	32,72279358	0	3	1	1	2	3	1	1	7	1	1	2	2	1	3	176	15,89999962	106	19	21	24	26
67,19999695	1	1084	1	2	1	2	1	910	1	1	3	21-Jan-2008	14-May-2011	3	3	22	1209	39,72073746	0	2	2	2	4	5	1	3	3	5	5	2	2	1	1	154	13,30000019	102,5	21	22	27	26
30	1	1087	1	2	1	2	1	910	1	1	98	9-Aug-2010	16-May-2011	0	9	6	280	9,199178696	0	2	2	2	3	5	1	8	3	2	2	3	2	1	1	152	8,199999809	66,5	6	12	11	13
45	1	1089	1	2	1	2	1	910	1	1	3	20-Apr-2007	16-May-2011	4	0	26	1487	48,8542099	0	2	2	2	3	3	1	7	7	6	5	2	2	1	1	162	15,30000019	111	21	24	34	28
20	1	1093	1	2	1	1	1	910	1	1	22	20-Apr-2009	19-May-2011	2	0	29	759	24,93634415	0	2	2	2	4	6	1	8	2	2	2	2	2	1	1	153	11	95	17	19	18	22
45	1	1099	1	2	1	1	1	910	1	1	22	30-May-2007	20-May-2011	3	11	20	1451	47,6714592	0	2	2	2	5	6	1	2	3	2	2	2	2	1	1	165	16	109	21	27	36	28
35	1	1101	1	2	1	2	1	910	1	1	3	16-Oct-2010	23-May-2011	0	7	6	219	7,195071697	0	2	1	1	3	3	1	7	7	1	1	2	2	1	1	153	7,599999905	67,5	6	9	9	10
70	1	1112	1	2	1	1	1	910	1	1	3	26-Dec-2007	26-May-2011	3	4	29	1247	40,96920013	0	2	1	1	5	5	3	3	3	1	1	2	2	1	1	158	13,5	105	20	19	25	27
20	1	1113	1	2	1	2	1	910	2	1	3	6-Jun-2009	30-May-2011	1	11	23	723	23,75359344	0	2	3	3	4	5	1	7	3	3	3	2	2	1	2	157	12,19999981	93,5	16	18	19	21
30	1	1114	1	2	1	1	1	910	1	1	3	26-Sep-2009	30-May-2011	1	8	2	611	20,0739212	0	2	3	3	3	3	1	1	7	5	5	2	2	1	1	155	12	92,5	15	17	17	19
20	1	1118	1	2	1	1	1	910	1	1	3	24-Apr-2010	31-May-2011	1	1	7	402	13,20739174	0	2	2	2	5	5	1	3	3	2	2	2	2	1	1	151	10,5	87	11	14	14	17
60	1	1119	1	2	1	1	1	910	1	1	3	28-Feb-2007	1-Jun-2011	4	2	32	1554	51,05544281	0	3	3	3	5	6	1	3	3	2	2	2	2	1	3	157	17,20000076	116	22	26	35	31
10	1	1122	1	2	1	2	1	910	1	1	22	21-Mar-2010	1-Jun-2011	1	2	11	437	14,35728931	0	2	3	3	2	6	1	8	4	1	1	3	2	1	1	152	11,5	95	14	15	15	16
85	1	1123	1	2	1	2	1	910	1	1	3	24-Sep-2007	3-May-2011	3	7	8	1317	43,26899338	0	2	1	1	4	5	1	7	3	4	1	2	2	1	2	154	13,5	101,5	21	22	29	26
40	1	1124	1	2	1	2	1	910	6	1	3	26-Apr-2007	2-Jun-2011	4	1	7	1498	49,21560669	0	2	3	3	6	6	1	3	3	2	2	2	2	1	1	153	13,5	100	21	27	36	29
75	1	1133	1	2	1	2	1	9	1	1	14	15-Oct-2007	16-Mar-2011	3	4	30	1248	41,00205231	0	2	2	2	2	3	2	7	7	2	2	2	2	1	1	155	12,30000019	92,5	20	20	25	26
30	1	1139	1	2	1	2	1	10	1	1	12	12-Jan-2010	22-Mar-2011	1	2	8	434	14,25872707	0	2	3	3	3	3	2	5	7	2	2	2	2	1	1	148	10,5	81	13	14	16	20
30	1	1141	1	2	1	2	1	9	1	1	12	15-Sep-2009	23-Mar-2011	1	6	6	554	18,20123291	0	2	1	1	6	6	1	2	4	1	1	3	1	1	1	129	8,5	90	13	14	14	18
48,79999924	1	1143	1	2	1	1	1	9	1	1	12	12-Jun-2009	23-Mar-2011	0	9	10	649	21,32238197	0	2	1	1	2	2	1	1	7	1	1	2	2	1	1	152	10,5	90,5	15	15	17	21
45	1	1166	1	2	1	2	1	910	1	1	3	9-Apr-2010	31-Mar-2011	0	11	21	356	11,69609833	0	1	2	2	3	5	1	1	3	1	1	2	2	1	1	148	8,399999619	73	11	12	14	15
40	1	1173	1	2	1	1	1	910	1	1	3	23-Sep-2009	2-Apr-2011	1	6	8	556	18,26694107	0	2	1	1	2	2	1	7	7	1	1	2	2	1	1	138	12,19999981	79,5	13	16	16	19
30	1	1175	1	2	1	2	1	910	1	1	22	1-May-2008	2-Apr-2011	2	10	31	1066	35,02258682	0	2	1	1	3	3	1	7	7	1	1	2	2	1	1	149	11,89999962	83,5	16	19	21	19
60	1	1181	1	2	1	1	1	910	1	1	22	23-Sep-2007	4-Apr-2011	3	6	10	1289	42,34907532	0	2	1	1	2	4	1	7	7	1	1	2	2	1	1	161	15	115	20	23	25	23
80	1	1191	1	2	1	1	1	910	2	1	22	24-Feb-2008	5-Apr-2011	3	1	10	1136	37,32238007	0	2	2	2	3	3	1	7	7	2	2	2	2	1	1	153	13,19999981	100	18	20	25	23
55	1	1195	1	2	1	1	1	910	1	1	7	17-Sep-2007	6-Apr-2011	3	6	18	1297	42,61190796	0	1	2	2	3	3	1	7	7	2	2	2	2	1	1	155	13	112	23	22	26	26
40	1	1198	1	2	1	1	1	910	1	1	3	9-May-2009	7-Apr-2011	1	10	28	698	22,93223763	0	2	1	1	2	3	1	7	7	1	1	2	2	1	1	152	11,80000019	95,5	15	19	18	20
55	1	1203	1	2	1	2	1	34	1	1	10	27-Jan-2009	9-May-2011	2	3	11	832	27,33470154	0	2	1	1	2	3	1	1	8	1	1	2	2	1	2	160	13	106	18	20	22	23
35	1	1204	1	2	1	1	1	34	1	1	10	7-Dec-2006	9-May-2011	4	4	31	1614	53,02669525	0	2	1	1	2	3	1	1	8	1	1	2	2	1	1	158	18	112	25	27	37	32
15	1	1208	1	2	1	2	1	34	1	1	19	15-Jul-2010	10-May-2011	0	9	25	299	9,823409081	0	2	2	2	3	3	1	1	5	2	2	2	2	1	1	160	14,5	91,90000153	12	15	13	15
0	1	1212	1	2	1	2	1	34	98	1	19	14-Aug-2006	11-May-2011	4	8	26	1731	56,87063599	0	2	3	3	3	6	1	1	2	1	6	2	2	1	3	154	19,29999924	114,5	25	29	35	32
50	1	1215	1	2	1	1	1	34	1	1	10	31-Jul-2008	11-May-2011	2	9	10	1014	33,31416702	0	2	1	1	2	5	1	1	3	1	1	2	2	1	2	160	15	106,6999969	22	22	22	25
45	1	1216	1	2	1	1	1	98	1	1	10	19-Mar-2008	12-May-2011	3	1	23	1149	37,74948502	0	2	1	1	2	3	1	7	7	4	4	2	2	1	1	160	16	111	22	22	27	28
70	1	1217	1	2	1	2	1	34	1	1	19	24-Apr-2008	12-May-2011	3	0	17	1113	36,56673431	0	2	5	5	3	3	1	7	7	4	4	2	2	1	2	158	18	110,3000031	22	24	32	29
30	1	1218	1	2	1	1	1	34	98	1	11	11-Apr-2009	12-May-2011	2	0	31	761	25,00205421	0	2	1	1	2	6	1	1	2	4	1	2	2	1	1	160	15,30000019	99,19999695	20	22	29	26
25	1	1225	1	2	1	1	1	34	1	1	15	21-Feb-2008	23-May-2011	3	2	30	1187	38,99794769	0	2	3	3	3	3	1	1	2	2	2	2	1	1	1	158	20	113,8000031	23	25	33	32
15	1	1227	1	2	1	2	1	34	1	1	15	7-May-2010	23-May-2011	1	0	16	381	12,51745415	0	2	2	2	5	6	1	4	2	2	2	2	2	1	2	160	11,60000038	93	13	16	15	19
20	1	1229	1	2	1	1	1	34	1	1	10	29-Dec-2007	24-May-2011	3	4	24	1242	40,80492783	0	2	2	2	3	6	1	1	2	2	2	2	2	1	2	160	18,29999924	115	23	25	32	31
45	1	1230	1	2	1	2	1	34	1	1	10	12-Jun-2009	24-May-2011	1	11	11	711	23,35934258	0	2	2	2	5	6	1	4	3	2	2	3	2	1	1	158	12	98	16	17	17	21
0	1	1231	1	2	1	1	1	34	1	1	10	15-Oct-2009	24-May-2011	1	7	8	586	19,25256729	0	3	2	2	2	3	1	7	5	1	4	3	2	1	5	158	11,80000019	93,09999847	17	20	22	23
5	1	1241	1	2	1	2	1	34	1	1	10	20-Apr-2010	26-May-2011	1	1	6	401	13,17453766	0	2	2	2	2	3	1	1	7	3	3	3	2	1	2	158	10,30000019	88,59999847	14	17	15	18
15	1	1249	1	2	1	2	1	34	1	1	2	21-Dec-2007	28-May-2011	3	5	6	1254	41,19917679	0	2	2	2	2	3	1	7	5	1	1	2	2	1	1	160	18,29999924	110,5	23	25	34	29
30	1	1253	1	2	1	1	1	34	1	1	2	26-Feb-2010	29-May-2011	1	2	31	457	15,01437378	0	2	1	1	5	6	1	4	4	1	1	3	2	1	1	158	13	97	14	15	15	18
15	1	1255	1	2	1	2	1	34	1	1	98	26-Jan-2010	30-May-2011	1	4	2	489	16,06570816	0	2	1	1	2	3	1	1	5	1	1	2	2	1	1	160	13,30000019	97,09999847	15	17	17	21
5	1	1258	1	2	1	1	1	34	1	1	8	9-Apr-2010	30-May-2011	1	1	21	416	13,66735077	0	2	1	1	2	3	1	1	7	1	1	2	2	1	1	160	11	97	11	15	14	16
25	1	1259	1	2	1	2	1	34	1	1	98	25-Apr-2007	31-May-2011	4	1	6	1497	49,1827507	0	2	2	2	5	6	1	4	4	2	2	2	2	1	1	160	21	115,8000031	24	28	36	30
20	1	1263	1	2	1	1	1	34	1	1	2	28-Aug-2010	31-May-2011	0	9	2	276	9,067761421	0	2	2	2	1	2	1	1	7	5	6	2	2	1	1	160	9,5	76	7	10	9	13
15	1	1266	1	2	1	2	1	34	1	1	98	9-Apr-2010	1-Jun-2011	1	1	23	418	13,73305988	0	2	2	2	5	6	1	2	2	2	1	2	2	1	1	160	14,80000019	93,59999847	15	17	16	20
0	1	1267	1	2	1	1	1	34	1	1	98	21-Jul-2010	1-Jun-2011	0	10	10	315	10,34907627	0	2	2	2	3	3	1	1	7	3	3	2	2	1	1	160	11	79,90000153	11	14	14	15
45	1	1269	1	2	1	1	1	34	1	1	98	22-Jan-2009	2-Jun-2011	2	4	9	861	28,28747368	0	2	1	1	2	3	1	1	7	1	1	2	2	1	1	160	15,30000019	106	19	21	23	27
10	1	1271	1	2	1	1	1	98	1	1	98	5-Jun-2009	2-Jun-2011	1	11	27	727	23,88500977	0	3	2	2	3	3	1	1	7	2	2	2	2	1	3	170	15	96,19999695	16	20	24	23
5	1	1272	1	2	1	1	1	34	1	1	98	19-Oct-2009	2-Jun-2011	1	7	13	591	19,41683769	0	2	1	1	2	3	1	1	7	1	4	2	2	1	1	170	14,30000019	97,90000153	16	19	21	23
10	1	1273	1	2	1	1	1	34	1	1	2	21-Aug-2010	2-Jun-2011	0	9	11	285	9,36345005	0	2	2	2	2	3	1	7	7	2	2	2	2	1	2	160	10	74,5	6	12	9	13
0	1	1275	1	2	1	1	1	34	1	1	98	10-Oct-2007	2-Jun-2011	3	7	22	1331	43,72895432	0	2	2	2	3	3	1	1	7	2	2	2	2	1	1	160	22	115	23	24	34	31
10	1	1281	1	2	1	2	1	34	98	1	98	22-Mar-2009	3-Jun-2011	2	2	12	803	26,3819294	0	2	1	1	2	3	1	7	7	1	1	2	2	1	2	158	14	105	19	22	22	26
5	1	1282	1	2	1	2	1	34	1	1	98	15-May-2010	3-Jun-2011	1	0	19	384	12,61601639	0	2	2	2	2	3	1	1	7	4	4	2	2	1	1	160	13,69999981	88,59999847	15	16	15	20
40	1	1316	1	2	1	1	1	78	1	1	98	16-Apr-2010	20-May-2011	1	1	4	399	13,1088295	0	2	2	2	3	5	1	1	3	2	2	3	2	1	1	130	9	80	11	13	14	15
30	1	1328	1	2	1	2	1	78	1	1	98	17-Jan-2008	4-Jun-2011	3	4	16	1234	40,54209518	0	2	2	2	3	3	1	7	7	4	4	4	2	1	2	136	12	95,5	19	24	30	29
40	1	1329	1	2	1	2	1	78	1	1	98	19-Mar-2007	6-Jun-2011	4	2	18	1540	50,59548187	0	2	1	1	2	3	1	7	7	8	8	4	2	1	1	160	17	98	26	28	36	31
35	1	1330	1	2	1	1	1	56	1	1	98	8-May-2010	7-Jun-2011	1	0	30	395	12,97741318	0	2	1	1	2	2	1	1	7	1	1	3	2	1	1	130	10	84	11	14	14	15
30	1	1336	1	2	1	2	1	78	1	1	98	21-Mar-2007	11-Jun-2011	4	2	21	1543	50,69404602	0	3	3	3	4	5	1	3	3	1	2	3	2	1	2	166	17	97,5	25	26	36	31
30	1	1337	1	2	1	2	1	78	1	1	98	25-Nov-2006	11-Jun-2011	4	6	15	1659	54,50513458	0	2	2	2	2	3	1	7	7	2	3	2	1	1	1	154	17	100	25	28	38	31
30	1	1339	1	2	1	2	1	78	1	1	98	9-Apr-2006	13-Jun-2011	5	2	4	1891	62,12731171	0	3	3	3	5	5	1	1	3	1	1	4	2	1	1	154	17	98,5	25	29	37	32
35	1	1341	1	2	1	1	1	78	1	1	98	19-Dec-2005	14-Jun-2011	5	5	25	2003	65,80698395	0	2	1	1	6	6	1	3	3	2	2	4	2	1	1	184	19,5	110	26	29	39	32
30	1	1343	1	2	1	2	1	78	1	1	98	18-May-2009	15-Jun-2011	2	0	28	758	24,90349007	0	2	2	2	4	5	1	1	2	2	2	3	2	1	1	130	9,5	87	19	20	22	24
40	1	1351	1	2	1	2	1	34	1	1	98	17-Jan-2008	20-Apr-2011	3	2	32	1189	39,06365585	0	2	1	1	5	6	1	4	3	1	1	3	2	1	1	156	16,10000038	119	23	25	32	29
50	1	1352	1	2	1	1	1	34	2	1	11	3-Jun-2007	20-Apr-2011	3	10	16	1417	46,55441666	0	2	1	1	2	3	1	1	6	1	1	2	2	1	1	154	18,29999924	121,3000031	23	27	33	31
60	1	1354	1	2	1	1	1	34	1	1	19	1-Feb-2008	21-Apr-2011	3	2	18	1175	38,60369492	0	2	1	1	2	3	1	1	5	1	1	2	2	1	2	158	17	113	23	22	28	29
40	1	1357	1	2	1	1	1	34	1	1	11	14-Sep-2007	21-Apr-2011	3	7	6	1315	43,20328522	0	2	1	1	2	3	1	7	7	4	4	3	2	1	1	154	15,89999962	114	23	26	29	31
60	1	1361	1	2	1	2	1	34	1	1	20	23-Nov-2006	22-Apr-2011	4	4	28	1611	52,9281311	0	2	3	3	3	5	1	1	2	2	2	2	2	1	1	154	17	119	25	28	37	32
85	1	1363	1	2	1	1	1	34	1	1	98	19-Jul-2008	23-Apr-2011	2	9	4	1008	33,11704254	0	2	1	1	2	5	1	1	2	1	1	2	2	1	1	160	21	109,9000015	21	23	23	28
120	1	1366	1	2	1	1	1	34	1	1	98	31-Aug-2007	25-Apr-2011	3	7	24	1333	43,79466248	0	2	2	2	5	6	1	7	3	2	2	2	2	1	1	158	17	112,5	23	26	32	31
50	1	1371	1	2	1	2	1	34	1	1	20	5-Jul-2009	26-Apr-2011	1	9	21	660	21,68377876	0	2	1	1	3	3	1	1	7	1	1	2	2	1	1	160	14,5	97	19	22	22	22
35	1	1378	1	2	1	1	1	34	1	1	20	15-Jul-2008	28-Apr-2011	2	9	13	1017	33,41273117	0	2	2	2	3	3	1	1	7	1	1	3	2	1	1	158	18,10000038	114	19	20	24	27
45	1	1379	1	2	1	1	1	34	1	1	20	26-Jul-2007	28-Apr-2011	3	8	32	1372	45,07597351	0	2	2	2	2	6	1	3	5	4	2	2	2	2	1	152	18,10000038	118,4000015	24	24	35	32
90	1	1380	1	2	1	1	1	34	2	1	15	25-Mar-2007	28-Apr-2011	4	1	4	1495	49,11704254	0	2	2	2	2	3	1	7	7	2	2	2	1	1	1	154	22	119,4000015	23	28	35	32
65	1	1381	1	2	1	1	1	34	1	1	20	21-Apr-2007	28-Apr-2011	4	0	7	1468	48,22998047	0	2	2	2	3	3	1	3	7	2	2	2	2	2	1	160	16,20000076	116	23	24	34	32
15	1	1384	1	2	1	2	1	34	1	1	19	16-Aug-2009	29-Apr-2011	1	8	12	621	20,40246391	0	2	1	1	2	3	1	1	7	1	1	2	2	1	3	160	12,80000019	109	16	18	16	21
46,40000153	1	1390	1	2	1	1	1	34	1	1	8	2-Jul-2008	30-Apr-2011	2	9	28	1032	33,90554428	0	2	1	1	2	3	1	7	7	4	4	2	2	1	1	160	17	112,5999985	22	26	34	32
0	1	1391	1	2	1	1	1	34	1	1		10-Jul-2010	1-May-2011	0	9	21	295	9,691991806	0	2	1	1	2	3	1	1	7	4	4	3	2	1	1	160	11	88,90000153	11		14	13
20	1	1397	1	2	1	2	1	34	1	1	10	2-Feb-2010	2-May-2011	1	2	28	454	14,91581154	0	2	1	1	2	3	1	1	7	1	1	2	2	1	2	160	12,80000019	98	14	15	16	16
100	1	1402	1	2	1	1	1	4	1	1	19	11-Sep-2006	10-Feb-2011	4	4	30	1613	52,99383926	0	2	1	1	3	3	1	1	7	1	1	2	2	1	2	160	15,30000019	113,6999969	24	26	34	32
25	1	1412	1	2	1	2	1	34	1	1	4	29-Nov-2008	9-Apr-2011	2	4	9	861	28,28747368	0	2	2	2	5	3	1	4	7	2	4	3	2	2	1	164	14,80000019	104,0999985	20	22	29	27
36	1	1414	1	2	1	1	1	34	1	1	15	15-Jun-2006	9-Apr-2011	4	9	24	1759	57,79055405	0	2	1	1	2	3	1	1	7	1	1	2	2	1	1	154	20	117	25	28	38	32
60	1	1419	1	2	1	1	1	34	1	1	11	3-Jun-2008	12-Apr-2011	2	10	8	1043	34,26694107	0	2	1	1	2	3	1	1	7	1	1	2	2	1	3	168	16	104	20	21	22	29
35	1	1426	1	2	1	2	1	34	1	1	2	17-Jun-2009	14-Apr-2011	1	9	27	666	21,88090324	0	2	1	1	3	3	1	7	7	1	1	3	2	1	2	172	15,30000019	103	21	23	22	27
70	1	1432	1	2	1	1	1	34	1	1	11	9-Apr-2008	16-Apr-2011	3	0	6	1102	36,20533752	0	2	1	1	2	3	1	1	7	1	1	2	2	1	1	160	20	113	22	26	32	30
50	1	1439	1	2	1	2	1	34	3	1	15	19-Dec-2008	3-May-2011	2	4	13	865	28,41889191	0	2	2	2	4	3	1	1	7	5	6	2	2	1	3	154	14	105	18	20	22	26
20	1	1451	1	2	1	2	1	34	1	1	20	28-Feb-2008	6-May-2011	3	2	6	1163	38,20944595	0	3	2	2	2	6	1	1	7	6	6	3	2	1	5	158	16	112,8000031	22	24	33	30
30	1	1456	1	2	1	2	1	34	1	1	7	18-May-2009	7-May-2011	1	11	19	719	23,62217712	0	2	2	2	3	3	1	7	7	6	5	2	2	1	1	160	13,80000019	99,30000305	16	18	16	21
35	1	1462	1	2	1	2	1	34	1	1	98	2-Jul-2006	8-Jun-2011	4	11	6	1802	59,20328522	0	2	2	2	3	5	1	1	2	2	2	2	2	1	1	154	20	116,5	25	28	38	32
40	1	1468	1	2	1	1	1	34	1	1	19	22-Sep-2007	6-Apr-2011	3	6	13	1292	42,44763947	0	2	1	1	2	5	1	1	2	1	1	2	2	1	1	158	17	116,6999969	22	26	33	30
80	1	1469	1	2	1	2	1	34	98	1	10	17-Jun-2008	6-Apr-2011	2	9	19	1023	33,60985565	0	2	1	1	3	5	1	6	2	1	1	2	2	1	2	162	16	97,09999847	20	21	23	27
47,90000153	1	1473	1	2	1	2	1	34	98	1	19	5-May-2007	7-Apr-2011	3	10	32	1433	47,08008194	0	2	3	3	2	6	1	1	3	2	2	3	2	1	1	159	17	110,6999969	22	27	33	32
25	1	1481	1	2	1	1	1	34	1	1	7	19-Dec-2009	26-Mar-2011	1	3	6	462	15,17864513	0	2	1	1	2	5	1	1	2	1	1	2	2	1	2	167	10,89999962	91,80000305	13	15	16	17
15	1	1489	1	2	1	2	1	98	1	1	10	11-Sep-2009	28-Mar-2011	1	6	15	563	18,49691963	0	2	3	3	3	2	1	5	7	8	5	2	2	1	4	154	10,89999962	95	15	17	17	21
20	1	1497	1	2	1	1	1	34	1	1	2	31-Mar-2006	31-Mar-2011	4	11	30	1826	59,99178696	0	2	1	1	5	6	1	3	8	1	1	2	2	2	2	160	21,29999924	119,6999969	25	27	38	32
45	1	1499	1	2	1	1	1	34	1	1	19	16-Dec-2006	1-Apr-2011	4	3	15	1567	51,48254776	0	2	1	1	3	3	1	1	6	1	1	2	2	1	1	158	17,70000076	112,0999985	25	27	34	32
10	1	1504	1	2	1	1	1	34	1	1	7	4-Oct-2009	2-Apr-2011	1	5	28	545	17,90554428	0	2	2	2	4	6	1	7	3	2	2	3	2	1	1	154	12	103,0999985	17	18	17	21
15	1	1505	1	2	1	2	1	34	3	1	20	22-Feb-2010	2-Apr-2011	1	1	9	404	13,27310085	0	2	2	2	5	5	1	2	2	2	2	3	2	1	1	164	11,60000038	93	11	15	16	15
30	1	1513	1	2	1	2	1	3	1	1	5	11-Feb-2009	27-Feb-2011	2	0	16	746	24,5092411	0	2	1	1	3	3	1	1	7	4	4	3	2	1	1	165	12,19999981	92,09999847	20	21	20	26
45	1	1525	1	2	1	1	1	4	1	1	98	20-Jun-2010	16-Mar-2011	0	8	25	269	8,837781906	0	2	1	1	3	6	1	1	2	1	1	2	2	1	3	153	9	72	11	13	12	13
15	1	1526	1	2	1	1	1	3	1	1	10	10-Aug-2006	17-Mar-2011	4	7	6	1680	55,19507217	0	2	1	1	2	3	1	1	7	1	1	3	2	1	3	160	18,39999962	113,5	26	28	34	32
15	1	1529	1	2	1	1	1	4	3	1	5	14-Nov-2009	19-Mar-2011	1	4	3	490	16,09856224	0	2	2	2	3	5	1	1	2	2	2	2	2	1	3	170	15	89	14	15	16	20
25	1	1533	1	2	1	1	1	3	1	1	5	7-Jan-2010	21-Mar-2011	1	2	12	438	14,39014339	0	2	1	1	3	3	1	1	7	1	2	2	2	1	1	153	10	88	14	16	16	17
20	1	1535	1	2	1	2	1	3	1	1	19	11-Aug-2009	22-Mar-2011	1	7	10	588	19,31827545	0	2	1	1	3	6	1	1	8	1	1	4	2	1	1	163	11,10000038	91,90000153	17	18	16	22
20	1	1540	1	2	1	1	1	4	1	1	20	10-Jun-2010	24-Mar-2011	0	9	13	287	9,429158211	0	2	2	2	3	3	1	1	7	1	2	2	2	2	1	171	11,19999981	85,30000305	10	13	12	13
30	1	1542	1	2	1	2	1	4	1	1	20	28-Jun-2009	24-Mar-2011	1	8	25	634	20,82956886	0	2	2	1	3	3	1	1	5	2	1	2	2	1	3	166	9,199999809	90	14	17	17	20
20	1	1546	1	2	1	2	1	3	1	1	10	21-Jan-2009	25-Feb-2011	2	1	5	765	25,13347054	0	2	1	1	2	6	1	1	3	1	1	3	2	1	1	169	12,19999981	100	21	23	25	28
0	1	1548	1	2	1	1	1	3	7	1	10	7-Sep-2009	25-Feb-2011	1	5	19	536	17,60985565	0	2	1	1	3	3	1	7	7	1	1	4	2	1	1	164	98	75	15	17	17	17
60	1	1550	1	2	1	2	1	3	1	1	11	19-Aug-2008	26-Feb-2011	2	6	8	921	30,25872612	0	2	1	1	5	3	1	7	7	2	1	2	2	1	1	169	14	113,0999985	25	26	31	29
15	1	1552	1	2	1	2	1	34	1	1	2	11-Jan-2009	15-Jan-2011	2	0	4	734	24,11499023	0	3	2	2	2	2	1	7	8	5	1	3	2	1	3	154	11,10000038	90,69999695	20	20	25	23
30	1	1553	1	2	1	2	1	34	6	1	10	11-Feb-2007	23-Jan-2011	3	11	11	1442	47,37577057	0	2	1	1	6	6	1	3	2	1	4	3	2	1	4	148	13,5	108,1999969	25	24	34	32
65	1	1554	1	2	1	2	1	4	1	1	10	16-Sep-2009	23-Jan-2011	1	4	7	494	16,22997856	0	2	1	1	5	3	1	2	7	1	1	2	2	1	1	170	11,39999962	89,09999847	14	17	17	22
50	1	1557	1	2	1	2	1	34	3	1	8	5-Apr-2010	28-Jan-2011	0	9	24	298	9,790554047	0	2	1	1	1	2	1	1	2	4	4	2	2	1	2	128	6,900000095	64,09999847	10	10	11	13
25	1	1559	1	2	1	1	1	3	1	1	10	21-Aug-2008	28-Jan-2011	2	5	8	890	29,24024582	0	2	2	2	2	3	1	1	5	6	6	2	2	2	1	158	14,89999962	108	24	23	33	32
60	1	1571	1	2	1	1	1	4	1	1	15	23-Jun-2008	7-Feb-2011	2	7	16	959	31,50718689	0	2	2	2	2	3	1	7	5	7	7	2	2	1	2	140	13,30000019	98,5	23	20	30	29
45	1	1578	1	2	1	2	1	3	1	1	7	1-Feb-2008	13-Feb-2011	3	0	12	1108	36,40246582	0	2	1	1	3	4	1	5	3	2	2	3	2	1	1	156	13	103,5	23	24	30	32
25	1	1579	1	2	1	2	1	3	1	1	10	10-Apr-2009	13-Feb-2011	1	10	4	674	22,14373779	0	2	2	2	2	2	1	1	7	5	7	3	2	1	1	155	10,39999962	94,09999847	14	19	18	23
50	1	1581	1	2	1	2	1	4	1	1	10	10-Jul-2008	16-Feb-2011	2	7	8	951	31,24435234	0	2	2	2	2	3	1	1	7	6	6	2	2	1	2	205	15,10000038	101,0999985	24	23	28	31
77,5	1	1582	1	2	1	2	1	4	1	1	10	12-Mar-2008	16-Feb-2011	2	11	6	1071	35,18685913	0	2	1	1	2	2	1	1	7	1	4	3	2	1	3	163	16,20000076	95	24	22	28	25
50	1	1589	1	2	1	1	1	4	1	1	8	1-Apr-2009	24-Feb-2011	1	10	24	694	22,8008213	0	2	1	1	2	3	1	7	7	1	1	3	2	1	1	157	10,69999981	92	16	18	17	21
30	1	1595	1	2	1	1	1	56	1	1	3	4-Sep-2010	24-May-2011	0	8	18	262	8,607803345	0	2	1	1	2	3	1	8	1	1	1	1	3	1	1	129	8,199999809	70	5	9	7	9
35	1	1601	1	2	1	2	1	56	1	1	3	15-May-2010	26-May-2011	1	0	11	376	12,35318279	0	3	1	1	3	5	1	1	7	1	1	2	2	1	2	141	13	98,5	6	14	13	15
65	1	1607	1	2	1	2	1	56	2	1	98	9-May-2008	3-Jun-2011	3	0	24	1120	36,79671478	0	3	3	3	3	3	1	7	7	1	1	3	2	1	2	163	13,5	105	21	22	32	26
45	1	1610	1	2	1	1	1	56	1	1	2	18-Apr-2010	4-Jun-2011	1	1	17	412	13,53593445	0	3	3	3	3	3	1	8	7	5	7	2	3	1	2	155	9,5	68	11	14	14	16
60	1	1614	1	2	1	2	1	56	1	1	98	23-May-2010	5-Jun-2011	1	0	13	378	12,41889095	0	2	2	2	2	5	1	1	2	2	2	2	3	1	1	161	10,5	68	11	16	13	15
50	1	1618	1	2	1	1	1	56	1	1	2	23-Jan-2010	6-Jun-2011	1	4	12	499	16,39425087	0	2	1	1	3	5	1	8	7	4	1	3	2	1	2	173	11	68	14	19	17	20
50	1	1620	1	2	1	2	1	56	1	1	2	6-Jun-2010	6-Jun-2011	0	11	30	365	11,991786	0	3	3	2	3	5	1	1	7	1	2	3	2	1	2	157	9,600000381	69,5	11	15	13	15
70	1	1622	1	2	1	2	1	56	1	1	2	6-Jul-2010	7-Jun-2011	0	11	1	336	11,03901482	0	2	5	5	5	6	1	2	2	1	3	3	2	1	1	171	9,5	67	9	16	13	14
35	1	1624	1	2	1	1	1	56	1	1	3	19-Aug-2009	27-May-2011	1	9	7	646	21,22381973	0	2	2	2	5	6	1	2	8	2	3	2	1	1	2	145	15,39999962	100	15	17	19	21
50	1	1629	1	2	1	1	1	56	2	1	2	8-Feb-2010	8-Jun-2011	1	3	29	485	15,93429184	0	3	1	1	2	6	1	1	2	1	1	3	2	1	2	161	10,10000038	67	14	18	16	20
85	1	1631	1	2	1	1	1	56	1	1	98	26-May-2008	9-Jun-2011	3	0	13	1109	36,43531799	0	2	2	2	2	3	1	1	1	6	7	1	3	1	1	163	13,89999962	69	19	21	32	28
60	1	1632	1	2	1	1	1	56	1	1	98	1-Mar-2010	10-Jun-2011	1	3	10	466	15,31006145	0						98	98	98	98	98	98	98		2	151	8,5	62	11	14	14	17
25	1	1634	1	2	1	2	1	56	1	1	2	9-Aug-2010	14-Jun-2011	0	10	4	309	10,15195084	0						98	98	98	98	98	98	98		5	161	10	65	8	21	11	13
50	1	1637	1	2	1	1	1	56	1	1	2	12-Apr-2010	16-Jun-2011	1	2	4	430	14,1273098	0	2	2	2	4	5	1	2	3	5	5	3	2	1	2	147	10,10000038	69	11	16	14	15
20	1	1642	1	2	1	2	1	56	1	1	98	25-Apr-2010	18-Jun-2011	1	1	24	419	13,76591396	0	2	1	1	5	6	1	4	3	1	1	3	2	1	2	145	9,5	70	6	14	12	14
60	1	1646	1	2	1	1	1	56	1	1	98	18-Jan-2010	20-Jun-2011	1	4	31	518	17,0184803	0	3	1	1	3	3	1	7	1	1	1	2	3	1	3	173	11	69	13	16	14	17
105	1	1647	1	2	1	2	1	56	1	1	3	29-Oct-2007	20-Jun-2011	3	7	21	1330	43,69609833	0						98	98	98	98	98	98	98		1	147	12,60000038	102	24	27	30	27
80	1	1648	1	2	1	1	1	56	1	1	3	19-Jun-2010	26-May-2011	0	11	6	341	11,20328522	0	2	1	1	2	3	1	1	1	1	1	1	3	1	1	141	12	87	6	13	13	14
186,3000031	1	1653	1	2	1	2	1	8	1	1	18	15-Jan-2007	26-Jan-2011	4	0	11	1472	48,36139679	0	3	2	2	2	2	1	1	8	2	1	2	2	1	2	155	13	100	26	28	33	29
0	1	1687	1	2	1	2	1	1	1	1	2	9-Dec-2012	19-Sep-2013	0	9	10	284	9,330595016	0	2	1	1	5	6	1	1	3	1	1	2	2	1	1	178	9,100000381	69	9	12	13	12
20	1	1692	1	2	1	1	1	1	1	1	3	13-Oct-2012	16-Sep-2013	0	11	3	338	11,10472298	0	2	1	1	3	3	1	1	7	1	1	3	1	1	2	160	9,600000381	77	6	13	9	11
15	1	1728	1	2	1	1	1	9	1	1	2	25-May-2013	4-Oct-2013	0	4	10	132	4,336755753	0	2	1	1	3	2	1	1	7	1	1	2	2	1	1	130	6,5	65	4	5	5	8
	1	1735	1	2	1	2	1	9	1	1	2	18-Jul-2013	8-Oct-2013	0	2	21	82	2,694045067	0	2	2	2	5	5	1	3	3	1	1	3	2	1	2	140	6,300000191	60	3	2	5	3
35	1	1748	1	2	1	2	1	9	1	1	20	22-Sep-2008	2-Nov-2013	5	1	11	1867	61,33880997	0	2	2	2	3	3	1	1	8	2	2	4	1	1	2	164	16,70000076	108	26	29	37	32
20	1	1749	1	2	1	1	1	9	2	1	20	1-Mar-2013	2-Nov-2013	0	8	2	246	8,082135201	0	3	1	1	2	2	1	7	7	1	1	3	2	1	4	152	8,800000191	70,5	7	11	11	11
50	1	1753	1	2	1	1	1	9	1	1	20	11-Mar-2013	2-Nov-2013	0	7	23	236	7,753593445	0	2	1	1	1	2	1	1	7	1	1	3	2	1	1	164	10,39999962	73,5	6	11	11	11
0	1	1755	1	2	1	1	1	1	1	1	14	16-Mar-2013	30-Oct-2013	0	7	15	228	7,49075985	0	2	3	3	6	5	1	1	7	1	1	3	2	1	1	148	11,10000038	75,5	7	11	8	11
45	1	1761	1	2	1	1	1	1	1	1	4	27-Mar-2012	28-Oct-2013	1	7	2	580	19,0554409	0	2	1	1	2	1	1	7	7	1	1	3	1	1	2	176	11,5	83	15	17	16	21
40	1	1763	1	2	1	2	1	1	1	1	4	29-Mar-2012	25-Oct-2013	1	6	27	575	18,8911705	0	2	2	2	3	3	1	1	5	2	1	3	2	1	1	154	9,600000381	74	13	17	17	18
30	1	1764	1	2	1	2	1	9	1	1	4	23-May-2012	26-Oct-2013	1	5	4	521	17,11704254	0	2	2	2	1	2	1	1	1	2	2	2	2	1	1	136	8,199999809	76	13	17	16	18
45	1	1766	1	2	1	1	1	9	1	1	4	13-Apr-2013	24-Oct-2013	0	6	11	194	6,373716831	0	1	2	2	2	2	1	1	1	5	6	2	2	1	1	152	8,600000381	69,5	6	8	7	10
20	1	1767	1	2	1	1	1	9	1	1	4	23-Nov-2011	23-Oct-2013	1	10	30	700	22,99794579	0	2	2	1	2	3	1	1	7	1	8	2	2	2	1	164	12,5	83	15	19	20	21
20	1	1768	1	2	1	2	1	9	7	1	4	21-Apr-2012	24-Oct-2013	1	6	3	551	18,10266876	0	2	2	2	5	2	1	2	8	1	7	2	2	1	1	156	11,19999981	78,5	16	18	17	21
55	1	1779	1	2	1	2	1	9	1	1	4	22-Dec-2010	23-Oct-2013	2	9	32	1036	34,0369606	0	2	1	1	3	3	1	7	7	1	1	2	2	1	1	158	11,69999981	88	18	22	30	29
90	1	1800	2	0	1	1	1	1	3	6	88	14-Nov-2010	22-Feb-2013	2	3	10	831	27,30184746	0	3	1	1	2	2	98	98	98	2	1	1	2	4	2	97	6,900000095	76	12	0	13	10		2
60	1	1802	2	0	1	2	1	1	2	6	169	13-Apr-2009	18-Apr-2013	4	0	5	1466	48,16427231	0	3	1	1	1	1	1	1	6	1	1	2	2	4	4	134	9,5	79,30000305	23	22	30	24		2
50	1	1806	2	0	1	1	1	1	1	6	168	17-Oct-2011	19-Oct-2012	1	0	3	368	12,0903492	0	3	1	1	1	2	1	1	6	1	1	1	3	4	4	138	7,800000191	68,5	7	11	13	10		2
25	1	1807	2	0	1	2	1	1	1	6	112	14-Mar-2012	21-Nov-2012	0	8	8	252	8,279260635	0	3	1	1	2	2	1	1	6	1	1	1	3	4	2	110	7,199999809	62,09999847	5	5	5	9		2
115	1	1808	2	0	1	2	1	9	2	3	52	25-Apr-2009	14-Dec-2012	3	7	20	1329	43,66324615	0	2	1	1	1	1	1	1	6	1	1	1	3	4	1	125	9,199999809	89	20	20	23	21		2
70	1	1810	2	0	1	1	1	9	2	5	167	29-Jan-2010	30-Nov-2012	2	9	32	1036	34,0369606	0	2	1	1	1	1	1	1	6	1	1	2	2	4	3	134	9,199999809	76	16		18	18		2
90	1	1812	2	0	1	1	1	9	1	2	87	16-Sep-2007	20-Nov-2012	5	2	5	1892	62,16016388	0	2	1	1	1	1	1	1	98	1	1	2	2	4	3	134	13,19999981	96,69999695	21	25	31	29		2
110	1	2000	2	1	1	2	1	1	5	7	160	17-Mar-2007	17-Oct-2011	4	6	31	1675	55,03079987	0	4	1	1	1	1	1	1	6	1	1	2	2	2	4	162	13,80000019	84,80000305	24	22	34	25	1	2	3	25-Apr-2012	5	7	12	3	2
50	1	2001	2	1	1	1	1	1	1	6	159	12-May-2011	23-Feb-2012	0	9	13	287	9,429158211	0	2	1	1	1	1	1	1	6	1	1	1	3	4	5	106	6	69	6	12	9	8	1	2	3	3-Sep-2012	7	0	7	3	1
50	1	2002	2	1	1	1	1	1	2	4	158	24-Mar-2007	17-Oct-2011	4	6	24	1668	54,80082321	0	2	1	1	1	1	1	1	6	1	1	2	3	4	4	118	9,699999809	83,19999695	25	22	22	20	1	2	3	6-May-2012	13	0	13	1	2
75	1	2003	2	1	1	1	1	9	2	7	113	5-Apr-2009	17-Feb-2012	2	10	13	1048	34,43121338	0	2	1	1	1	2	1	1	8	1	1	2	2	1	4	124	8,600000381	83,09999847	18	16	18	19	1	2	3	28-Aug-2012	6	0	6	3	2
50	1	2004	2	1	1	1	1	9	2	2	156	10-May-2011	13-Feb-2012	0	9	5	279	9,166324615	0	1	1	1	1	1	1	1	7	1	1	2	2	4	1	108	5,400000095	65	6	8	7	10	1	2	3	27-Aug-2012	3	0	3	3	2
50	1	2005	2	1	1	1	1	1	2	3	155	22-Feb-2009	28-Feb-2012	3	0	5	1101	36,17248535	0	3	1	1	1	1	1	1	6	1	1	2	2	4	3	136	8,600000381	76,5	21	19	21	22	1	2	3	30-Aug-2012	5	3	8	3	2
55	1	2006	2	1	1	1	1	9	2	2	156	4-Oct-2010	21-Feb-2012	1	4	18	505	16,59137535	0	2	1	1	1	1	1	1	6	1	1	1	4	4	3	109	6,099999905	69,40000153	7	12	12	10	1	2	3	31-Aug-2012	5	0	5	1	2
30	1	2007	2	1	1	2	1	9	1	2	24	12-Sep-2009	12-Jan-2012	2	3	31	852	27,99178696	0	3	1	1	2	1	1	1	6	1	1	2	1	4	4	128	8,399999619	74,80000305	18	20	17	20	1	2	3	16-Jul-2012	4	0	4		1
70	1	2008	2	1	1	2	1	9	1	2	25	25-Sep-2009	10-Jan-2012	2	3	16	837	27,49897385	0	3	1	1	1	2	1	1	6	1	1	1	2	4	4	128	8,600000381	78	19	18	18	20	1	2	3	6-Aug-2012	9	3	12	1	2
72,80000305	1	2009	2	1	1	2	1	1	1	4	26	12-Aug-2010	20-Dec-2011	1	4	8	495	16,26283455	0	2	1	1	1	1	1	1	6	1	1	1	2	4	4	102	6,199999809	72	8	10	16	10	1	2	3	13-Jul-2012	5	0	5		2
65	1	2010	2	1	1	2	1	9	2	1	4	5-Nov-2009	17-Jan-2012	2	2	12	803	26,3819294	0	2	1	1	1	2	1	1	5	1	1	1	4	1	1	130	7,800000191	71,59999847	15	17	14	10	1	2	3	23-Jul-2012	2	0	2	1	2
40	1	2011	2	1	1	2	1	1	1	2	27	8-Jul-2008	2-Jan-2012	3	5	25	1273	41,82341003	0	2	1	1	1	1	3	6	99	1	1	1	3	4	4	124	10	85,5	16	20	16	22	1	2	3	2-Jul-2012	3	1	4	3	2
65	1	2012	2	1	1	1	1	9	2	4	158	13-Sep-2007	29-Dec-2011	4	3	16	1568	51,51539993	0	2	1	1	1	1	1	1	6	1	1	1	3	4	4	118	8,699999809	79,5	22	22	24	21	1	2	3	3-Jul-2012	2	0	2	2	2
80	1	2013	2	1	1	2	1	1	2	2	28	6-May-2010	28-Nov-2011	1	6	23	571	18,75975418	0	2	1	1	1	2	2	7	6	1	1	1	2	4	4	112	5,599999905	67,30000305	9	12	11	17	1	2	3	9-Jun-2012	7	6	13	1	2
80	1	2014	2	1	1	1	1	9	1	3	29	4-Jun-2008	3-Nov-2011	3	4	29	1247	40,96920013	0	2	1	1	1	1	1	1	5	1	1	2	2	1	2	140	10,60000038	85,19999695	18	17	20	19	1	2	3	10-May-2012	5	0	5	3	1
55	1	2015	2	1	1	1	1	1	2	4	30	4-Sep-2008	31-Oct-2011	3	1	26	1152	37,84804916	0	3	1	1	1	1	1	1	6	1	1	1	3	4	4	121	10	79,19999695	14	15	17	14	1	2	3	20-May-2012	5	0	5	1	2
120	1	2016	2	1	1	2	1	9	2	3	31	23-Apr-2008	4-Nov-2011	3	6	11	1290	42,3819313	0	2	1	1	1	1	4	99	6	1	1	1	3	4	2	112	9,300000191	78	16	19	18	19	1	2	3	21-May-2012	11	2	13	3	2
115	1	2017	2	1	1	2	1	1	1	4	32	2-Jan-2008	11-Aug-2011	3	7	8	1317	43,26899338	0	3	1	1	1	1	1	1	6	1	1	1	3	4	5	126	8,399999619	87,40000153	20	18	24	20	1	2	3	8-Mar-2012	7	2	9	3	2
159,8000031	1	2018	2	1	1	1	1	12	1	8	33	22-Oct-2006	31-Jul-2011	4	9	8	1743	57,26488876	0	2	1	1	1	1	3	1	1	2	2	1	4	4	5	129	9,600000381	81,19999695	20	22	34	27	1	2	3	6-Mar-2012	6	4	10	2	2
70	1	2019	2	1	1	2	1	9	1	1	4	26-Aug-2008	18-Aug-2011	2	11	22	1087	35,71252441	0	2	1	1	2	1	1	1	7	1	1	2	3	1	1	147	11,19999981	83	17	16	17	20	1	2	3	8-Mar-2012	6	3	9	2	2
50	1	2020	2	1	1	1	1	9	1	3	34	9-Apr-2010	15-Aug-2011	1	4	6	493	16,19712448	0	1	1	1	1	1	1	1	6	1	1	1	3	4	1	91	6	69,19999695	9	10	14	14	1	2	3	9-Mar-2012	4	0	4	2	2
90	1	2021	2	1	1	2	1	1	1	4	32	13-Feb-2011	27-Sep-2011	0	7	13	226	7,425051212	0	1	1	1	1	2	2	6	6	1	1	2	1	4	1	84	3,400000095	58	5	6	7	6	1	2	3	2-Apr-2012	4	0	4	3	2
50	1	2022	2	1	1	2	1	1	1	6	35	17-May-2010	14-Sep-2011	1	3	29	485	15,93429184	0	2	2	2	1	2	1	1	6	9	9	2	2	2	4	106	6,099999905	65	9	14	15	11	1	2	3	21-Mar-2012	3	0	3	2	2
51,59999847	1	2023	2	1	1	2	1	9	2	6	35	31-May-2008	11-Oct-2011	3	4	10	1228	40,3449707	0	2	1	1	1	2	1	1	6	1	1	1	3	4	3	123	8,300000191	77,30000305	17	21	18	20	1	2	3	20-Apr-2012	7	2	9	3	2
30	1	2024	2	1	1	2	1	1	1	6	36	30-Aug-2009	27-Sep-2011	2	0	28	758	24,90349007	0	2	1	1	1	1	1	1	6	1	1	2	2	4	2	124	10,5	84,69999695	16	19	18	21	1	2	3	3-Apr-2012	4	0	4	3	2
35	1	2025	2	1	1	2	1	9	2	3	37	20-Oct-2009	5-Oct-2011	1	11	15	715	23,4907589	0	2	1	1	1	1	4	1	6	1	1	1	4	4	3	119	8,199999809	71,19999695	15	15	18	19	1	2	3	21-Apr-2012	11	10	21	1	2
35	1	2026	2	1	1	2	1	1	2	2	38	27-Oct-2008	4-Oct-2011	2	11	7	1072	35,2197113	0	2	1	1	2	2	1	1	6	1	1	1	2	4	2	86	6,599999905	74	19	15	18	19	1	2	3	4-Apr-2012	3	0	3	3	2
35	1	2027	2	1	1	2	1	9	2	2	28	14-Feb-2010	24-Jan-2012	1	11	9	709	23,29363441	0	2	1	1	1	1	1	1	6	1	1	1	3	4	3	120	6,800000191	67	12	17	16	14	1	2	3	15-Aug-2012	3	0	3	1	2
65	1	2028	2	1	1	1	1	9	2	4	39	4-Nov-2009	20-Oct-2011	1	11	15	715	23,4907589	0	2	1	1	1	1	1	1	6	1	1	2	2	4	2	120	8,699999809	78	14	15	15	16	1	2	3	28-Apr-2012	6	3	9	2	2
88,40000153	1	2029	2	0	1	1	1	12	1	6	35	24-Sep-2009	22-Jul-2011	1	9	27	666	21,88090324	0	2	1	1	1	1	2	1	1	1	1	1	98	4	4	93	7,400000095	76,5	13	11	14	15		2
70	1	2030	2	0	1	2	1	1	1	2	38	30-Nov-2010	6-Sep-2012	1	9	7	646	21,22381973	0	2	1	1	1	1	1	1	6	1	1	2	2	4	3	84	6,300000191	51	6	9	7	10		2
90	1	2031	2	0	1	1	1	1	2	3	60	24-Feb-2006	18-Aug-2011	5	5	23	2001	65,74127197	0	2	1	1	2	2	1	1	6	1	1	1	2	4	4	98	12	100	24	22	33	25		2
20	1	2032	2	0	1	2	1	1	1	8	43	17-Feb-2010	31-Oct-2011	1	8	12	621	20,40246391	0	2	1	1	1	2	1	1	6	1	1	2	2	4	3	120	7,599999905	75	14	11	16	17		2
60	1	2033	2	0	1	1	1	9	2	2	61	18-May-2008	12-Oct-2011	3	4	24	1242	40,80492783	0	3	1	1	1	1	1	1	6	1	1	1	4	4	4	139	10,80000019	83,09999847	17	20	22	22		2
46,5	1	2034	2	0	1	1	1	9	2	2	27	21-Dec-2008	13-Feb-2012	3	1	23	1149	37,74948502	0	2	1	1	1	2	1	6	6	1	1	1	2	4	3	112	7,900000095	76,5	21	20	29	22		2
50	1	2035	2	0	1	1	1	1	2	6	62	13-Jan-2011	6-Nov-2011	0	9	23	297	9,757699966	0	2	1	1	1	1	1	1	6	1	1	1	3	4	3	72	3,099999905	54,09999847	5	5	9	6		2
75	1	2036	2	0	1	1	1	9	1	6	63	3-Sep-2010	31-Jan-2012	1	4	28	515	16,91991806	0	3	1	1	1	1	1	1	6	1	1	1	2	4	4	90	5,300000191	64	5	5	12	9		2
25	1	2037	2	0	1	2	1	9	1	2	64	23-Jul-2010	13-Jan-2012	1	5	22	539	17,7084198	0	2	1	1	1	2	1	1	6	1	1	1	2	4	5	140	7,099999905	69,5	10	15	15	15		2
25	1	2038	2	0	1	1	1	9	1	6	65	8-Jul-2010	2-Feb-2012	1	6	26	574	18,85831642	0	3	1	1	1	1	1	1	6	1	1	1	1	4	4	122	5,699999809	77,80000305	14	14	15	16		2
60	1	2039	2	0	1	2	1	1	2	2	41	27-Oct-2009	28-Nov-2011	2	0	32	762	25,03490829	0	2	1	1	1	1	1	1	6	1	1	2	2	4	3	114	6,800000191	68,19999695	14	9	13	18		2
15	1	2040	2	0	1	1	1	1	1	4	30	9-May-2011	16-Dec-2011	0	7	8	221	7,260780334	0	2	1	1	1	1	1	1	6	1	1	1	4	4	3	92	5	64	5	8	7	7		2
55	1	2041	2	0	1	1	1	9	2	2	66	13-Sep-2007	15-Dec-2011	4	2	32	1554	51,05544281	0	2	1	1	1	1	1	1	6	1	1	1	4	4	1	146	9,300000191	78,59999847	20	20	23	20		2
45	1	2042	2	0	1	2	1	9	1	7	67	13-Sep-2010	16-Nov-2011	4	2	3	429	14,09445572	0	2	1	1	2	2	2	8	6	1	1	1	4	4	1	88	5,699999809	67,80000305	12	14	16	15		2
65	1	2043	2	0	1	1	1	1	1	1	4	11-Nov-2007	21-Nov-2011	4	0	10	1471	48,3285408	0	2	1	1	1	1	1	1	8	1	1	1	3	2	3	116	11,5	95,40000153	25	23	30	31		2
20	1	2044	2	0	1	1	1	9	1	2	25	12-Nov-2010	19-Aug-2011	0	9	6	280	9,199178696	0	1	1	1	1	1	1	1	6	1	1	2	2	4	1	105	4,300000191	59,59999847	6	7	7	7		2
60	1	2045	2	0	1	2	1	1	2	6	62	13-Jan-2011	6-Nov-2011	0	9	23	297	9,757699966	0	2	1	1	1	1	1	1	6	1	1	1	3	4	3	72	3,099999905	56	4	2	9	6		2
111,8000031	1	2046	2	0	1	1	1	12	2	4	68	14-Jul-2007	1-Aug-2011	4	0	18	1479	48,59137726	0	3	1	1	1	1	1	1	6	1	1	1	3	4	4	135	9,5	83,40000153	21	22	27	19		2
80	1	2047	2	1	1	1	1	9	1	10	40	12-Sep-2009	6-Mar-2012	2	5	24	906	29,76591301	0	2	1	1	1	1	1	1	6	1	1	1	2	4	3	150	9,800000191	82,5	15	17	14	18	1	2	3	4-Sep-2012	3	0	3	2	1
78,59999847	1	2048	2	1	1	1	1	1	1	2	41	28-May-2011	28-Feb-2012	0	9	2	276	9,067761421	0	2	1	1	2	2	1	6	6	1	1	2	2	4	4	92	4,699999809	67	5	7	5	7	1	2	3	12-Sep-2012	7	0	7	3	1
50	1	2049	2	1	1	2	1	9	1	2	38	19-Apr-2008	29-Mar-2012	3	11	9	1440	47,31006241	0	2	1	1	1	1	1	1	6	1	1	1	3	4	2	134	8,600000381	76,5	18	18	22	19	1	2	1		7	0	7
80	1	2050	2	1	1	1	1	1	1	8	43	11-Nov-2010	13-Dec-2011	1	1	2	397	13,04312134	0	3	1	1	1	2	1	1	6	1	1	2	2	4	4	134	7,900000095	69	11	8	14	10	1	2	1		2	0	2
65	1	2051	2	1	1	2	1	9	1	6	44	7-Feb-2008	9-Nov-2011	3	8	31	1371	45,04312134	0	2	1	1	1	2	1	1	6	1	1	1	3	4	1	120	8,899999619	79,40000153	22	19	21	20	1	2	2		2	0	2
100	1	2052	2	1	1	1	1	11	1	2	42	22-Jul-2007	8-Jun-2011	3	10	16	1417	46,55441666	0	2	1	1	1	1	3	5	6	1	1	1	4	4	5	111	7,599999905	75,19999695	16	20	29	19		2	2		8	5	13
70	1	2053	2	1	1	1	1	12	1	4	32	17-Aug-2010	19-May-2011	0	9	1	275	9,034907341	0	1	1	1	1	1	1	1	6	1	1	1	4	4	4	105	5,900000095	68	7	13	10	11	1	2	1		1	0	1
50	1	2054	2	1	1	1	1	1	2	5	59	26-Nov-2008	22-Sep-2011	2	9	26	1030	33,83983612	0	2	1	1	1	1	1	1	6	1	1	2	2	4	3	120	8	76,09999847	16	19	17	15		2	1		3	0	3
10	1	2055	2	1	1	2	1	9	2	5	46	17-Jun-2008	13-Jul-2012	4	0	26	1487	48,8542099	0	2	1	1	1	1	4	99	6	1	1	1	3	1	2	160	14,80000019	96,5	24	25	31	27	1	2	3		6	1	7	1	1
45	1	2056	2	1	1	2	1	1	3	6	47	20-Jul-2010	12-Jul-2012	1	11	23	723	23,75359344	0	4	1	1	1	1	1	1	6	1	1	1	2	4	1	104	6,900000095	72,5	8	7	10	15	1	2	3		6	0	6	2	2
31	1	2057	2	1	1	2	1	9	1	1	8	15-Oct-2009	20-Jul-2012	2	9	5	1009	33,14989853	0	2	1	1	1	2	2	5	5	1	1	1	4	1	2	122	9,899999619	85,40000153	19	20	21	20	1	2	3		5	0	5	2	2
85	1	2058	2	1	1	2	1	9	2	5	46	20-Oct-2008	11-Jun-2012	3	7	21	1330	43,69609833	0	2	1	1	1	1	1	1	6	1	1	1	2	1	3	106	7,5	74,5	19	22	30	22	1	2	3		8	4	12	1	2
35	1	2059	2	1	1	2	1	9	3	4	32	15-Jun-2010	26-Jun-2012	2	0	12	742	24,37782288	0	1	1	1	1	2	2	8	8	1	1	1	2	4	1	134	9,899999619	79,80000305	14	17	16	20	1	2	3		6	0	6	2	2
45	1	2060	2	1	1	2	1	9	1	3	55	21-Dec-2010	26-Jul-2012	1	7	5	583	19,15400505	0	2	1	1	1	1	1	1	6	1	1	1	3	4	3	112	7,099999905	74	14	14	15	15	1	2	3		6	0	6	3	2
25	1	2061	2	1	1	2	1	1	1	1	4	22-May-2011	9-Jul-2012	1	1	19	414	13,60164261	0	3	1	1	2	2	1	1	5	1	1	1	3	1	3	112	6,199999809	70	10	13	13	11	1	2	3		3	0	3	2	2
75	1	2062	2	1	1	2	1	9	1	6	49	17-Jun-2009	2-Jul-2012	3	0	15	1111	36,50102615	0	2	2	2	1	3	2	1	8	2	8	1	3	1	1	120	8,899999619	85	16	18	19	18	1	2	3		7	1	8	1	2
65	1	2063	2	1	1	2	1	9	1	1	4	17-Jul-2010	15-Jun-2012	1	10	29	699	22,96509171	0	3	2	2	1	1	1	1	1	6	2	1	3	2	4	100	5,800000191	68,90000153	15	13	15	15	1	2	3		10	8	18	3	1
65	1	2064	2	1	1	1	1	9	1	5	50	13-Jun-2009	17-May-2012	2	11	4	1069	35,12115097	0	2	1	1	1	2	1	1	5	1	1	1	4	3	1	144	10,39999962	83	17	19	22	18	1	2	2	19-Nov-2012	7	2	9	3	1
65	1	2065	2	1	1	2	1	9	1	1	5	7-Oct-2008	13-Jun-2012	3	8	5	1345	44,18891144	0	3	1	1	1	1	1	1	5	1	1	1	3	1	2	166	11,5	79	22	22	25	24	1	2	3		8	2	10	2	1
10	1	2066	2	1	1	2	1	9	2	1	4	1-Jul-2010	13-Jun-2012	2	0	13	713	23,42505074	0	2	1	1	1	2	1	1	7	1	1	2	2	1	1	150	12,39999962	88,5	15	19	19	21	1	2	3		4	0	4	2	2
65	1	2067	2	1	1	2	1	9	2	3	51	14-Oct-2010	15-Feb-2012	1	4	2	489	16,06570816	0	2	1	1	1	2	1	1	6	1	1	1	2	4	2	136	8,100000381	72,5	10	16	13	15	1	2	2		6	0	6	2	1
120	1	2068	2	1	1	2	1	1	1	3	52	13-Sep-2007	20-Jun-2012	4	9	7	1742	57,23203278	0	2	1	1	1	1	1	1	6	1	1	2	3	4	3	134	9,5	85	24	20	23	22	1	2	3		8	5	13	0	1
40	1	2069	2	1	1	2	1	1	1	2	53	6-Oct-2009	26-Mar-2012	2	5	20	902	29,63449669	0	2	1	1	1	2	1	1	6	1	1	1	2	4	5	106	7,5	83	14	14	14	20	1	2	3		4	0	4	3	2
20	1	2070	2	1	1	2	1	9	1	2	54	16-Jul-2008	29-Mar-2012	3	8	12	1352	44,41889191	0	2	1	1	2	1	98	6	6	1	1	1	2	4	3	142	8,199999809	77	22	20	19	19	1	2	3		4	0	4	2	2
20	1	2071	2	1	1	2	1	9	1	3	55	7-May-2011	16-Mar-2012	0	10	9	314	10,31622219	0	2	1	1	2	3	1	1	6	1	1	2	2	2	2	118	6,599999905	71	7	12	12	11	1	2	3		5	0	5	2	2
50	1	2072	2	1	1	2	1	9	2	6	47	22-Jul-2010	23-Mar-2012	1	8	1	610	20,04106712	0	2	1	1	2	2	1	6	6	1	1	2	2	4	3	118	6,099999905	72,90000153	15	14	15	15	1	2	3		5	0	5	3	2
25	1	2073	2	1	1	2	1	1	1	1	5	8-Apr-2011	18-Apr-2012	1	0	11	376	12,35318279	0	2	1	1	1	2	1	1	5	1	1	2	2	1	1	106	5,599999905	66	11	13	12	12	1	2	3		11	0	11	3	2
15	1	2074	2	1	1	2	1	9	1	2	56	20-Mar-2010	20-Apr-2012	2	0	32	762	25,03490829	0	2	1	1	1	2	1	1	6	1	1	1	2	4	4	142	9,399999619	79,5	15	16	16	18	1	2	3		11	0	11	3	2
50	1	2075	2	1	1	1	1	1	1	3	57	17-Jun-2009	2-Apr-2012	2	9	16	1020	33,51129532	0	3	1	1	1	1	1	1	6	1	1	1	3	3	3	100	7,800000191	71,09999847	17	15	15	21	1	2	3		6	1	7	2	2
45	1	2076	2	1	1	1	1	1	2	5	46	2-May-2011	30-Mar-2012	0	10	28	333	10,94045162	0	2	1	1	1	2	1	1	7	1	1	2	2	1	4	98	5,599999905	67,69999695	6	8	8	10	1	2	3		3	0	3	3	1
60	1	2077	2	1	1	1	1	1	2	2	58	30-Sep-2010	6-Apr-2012	1	6	6	554	18,20123291	0	2	1	1	1	1	1	1	6	1	1	1	3	4	3	138	10,19999981	78	8	16	12	12	1	2	3		5	0	5	3	2
45	1	2078	2	1	1	2	1	1	1	1	4	20-Feb-2011	30-Apr-2012	1	2	9	435	14,29158115	0	2	1	1	1	1	1	1	7	1	1	1	3	1	2	88	5,099999905	66,5	10	13	13	11	1	2	3		2	0	2	3	2
60	1	2079	2	1	1	1	1	1	5	5	46	1-Nov-2007	6-Apr-2012	4	5	5	1618	53,15811157	0	2	1	1	1	2	1	6	1	1	1	2	2	1	4	138	9,899999619	80	16	19	25	21	1	2	3		4	1	5	3	1
100	1	2080	2	1	1	1	1	9	1	2	54	11-Jul-2008	14-Aug-2012	4	1	4	1495	49,11704254	0	2	1	1	1	1	1	1	6	1	1	1	3	4	1	130	10,39999962	85,5	19	21	27	24	1	2	2		9	9	18	1	2
70	1	2081	2	1	1	1	1	1	1	1	4	22-Jun-2011	3-Aug-2012	1	1	13	408	13,40451717	0	1	1	1	1	1	1	1	1	1	1	2	2	1	1	106	5,099999905	63	8	11	12	12	1	2	1		5	0	5	3	2
60	1	2082	2	0	1	2	1	1	2	3	57	18-Dec-2008	26-Sep-2011	2	9	8	1012	33,24845886	0	2	1	1	3	2	1	1	6	1	1	1	2	4	1	130	10,10000038	86	14	21	22	21		2
35	1	2083	2	0	1	2	1	9	2	3	37	20-Oct-2010	9-Oct-2011	0	11	19	354	11,63039017	0	1	1	1	1	2	1	1	6	1	1	1	2	4	1	99	5,099999905	63,70000076	7	10	10	12		2
140	1	2084	2	0	1	2	1	1	2	4	30	29-Dec-2006	19-Sep-2011	4	8	20	1725	56,67351151	0	2	1	1	1	1	1	1	6	1	1	1	2	4	3	118	9,399999619	84	14	17	19	12		2
15,69999981	1	2085	2	0	1	2	1	9	2	3	69	22-Jun-2009	5-Oct-2011	2	3	14	835	27,43326569	0	2	1	1	1	1	1	1	6	1	1	1	4	4	2	110	6,5	74	15	17	18	19		2
60	1	2086	2	0	1	1	1	1	2	4	30	9-Dec-2008	9-Sep-2011	2	8	30	1004	32,98562622	0	2	1	1	1	2	1	1	6	1	1	2	2	4	3	96	7,5	76	20	20	22	22		2
80	1	2087	2	0	1	1	1	1	2	4	70	25-Dec-2007	19-Aug-2011	3	7	24	1333	43,79466248	0	2	1	1	1	1	1	1	6	1	1	1	2	4	4	146	11,19999981	81,40000153	24	18	24	20		2
80	1	2088	2	0	1	1	1	1	1	6	71	23-Dec-2008	6-Sep-2011	2	8	13	987	32,42710495	0	2	1	1	1	2	1	1	4	1	1	98	2	4	3	108	8,199999809	80	14	15	17	18		2
60	1	2089	2	0	1	2	1	9	1	8	72	19-Jul-2006	8-Sep-2011	5	1	21	1877	61,66735077	0	2	1	1	2	2	3	1	98	1	1	1	3	4	2	149	14,30000019	98,59999847	25	24	34	25		2
30	1	2090	2	0	1	2	1	1	1	3	73	21-Aug-2006	7-Nov-2011	5	2	17	1904	62,55441666	0	2	1	1	1	1	1	1	6	1	1	2	2	4	4	122	11,30000019	94,5	26	24	34	23		2
70	1	2091	2	0	1	1	1	9	2	6	44	23-Apr-2008	11-Nov-2011	3	6	18	1297	42,61190796	0	2	1	1	1	1	1	1	6	1	1	1	3	4	3	116	9,5	83,5	19	19	22	20		2
65	1	2092	2	0	1	2	1	1	1	1	4	16-Aug-2010	27-Mar-2012	1	7	11	589	19,35112953	0	2	1	1	1	2	1	1	1	1	1	1	3	1		114	6,099999905	74	12	12	13	17		2
50	1	2093	2	0	1	1	1	9	3	2	74	31-Dec-2010	26-Sep-2011	0	8	25	269	8,837781906	0	4	1	1	1	2	1	1	3	1	1	2	2	1	1	93	5,300000191	68,69999695	4	9	8	7		2
60	1	2094	2	0	1	2	1	9	1	6	76	30-Nov-2010	1-Mar-2012	1	2	31	457	15,01437378	0	2	2	2	2	2	2	5	6	5	6	1	2	1	1	141	7,300000191	66,59999847	11	13	13	15		2
80	1	2095	2	0	1	1	1	9	1	1	4	14-May-2011	14-Mar-2012	0	10	0	305	10,02053356	0	2	1	1	1	1	1	1	1	1	2	1	2	1	2	114	5,699999809	62,5	6	10	12	12		2
50	1	2096	2	0	1	2	1	1	2	1	4	26-Feb-2011	19-Mar-2012	1	0	22	387	12,71457863	0	2	1	1	1	2	1	1	7	1	1	3	2	1	1	112	6,300000191	73	13	16	12	12		2
60	1	2097	2	0	1	2	1	9	1	2	156	10-Jun-2010	19-Mar-2012	0	9	9	648	21,28952789	0	2	1	1	1	1	1	1	6	1	1	1	2	4	4	90	4,099999905	56,5	7	11	7	8		2
85	1	2098	2	0	1	2	1	9	1	2	156	10-Jun-2010	16-Mar-2012	0	9	6	645	21,19096565	0	2	1	1	1	1	1	1	4	1	1	1	2	4	4	82	3,799999952	54,29999924	7	8	8	7		2
50	1	2099	2	0	1	2	1	9	1	4	75	25-Feb-2010	17-Feb-2012	1	11	22	722	23,72073936	0	2	1	1	1	1	1	1	6	1	1	1	4	4	1	101	6	67,90000153	14	15	15	14		2
50	1	2100	2	0	1	1	1	9	1	2	77	23-Aug-2010	29-Dec-2011	1	4	6	493	16,19712448	0	3	1	1	1	1	1	1	6	1	1	1	3	4	4	128	6,699999809	68,5	12	14	14	14		2
57,20000076	1	2101	2	0	1	1	1	12	1	4	68	18-Apr-2010	29-Jun-2011	1	2	11	437	14,35728931	0	1	1	1	1	1	2	1	6	1	1	1	4	4	1	105	7,099999905	70,40000153	11	10	13	13		2
130	1	2104	2	1	1	1	1	9	1	5	78	11-Sep-2009	20-Jul-2012	2	10	8	1043	34,26694107	0	2	1	1	1	1	1	1	6	1	2	1	2	1	4	134	8,100000381	72,09999847	14	19	16	15		2	3		2	0	2
72,19999695	1	2105	2	0	1	1	1	9	2	5	80	7-Dec-2008	11-Jun-2012	3	6	3	1282	42,11909485	0	2	1	1	1	1	1	1	6	1	1	1	2	4	3	148	9,800000191	77,80000305	21	21	22	23		2
50	1	2106	2	1	1	2	1	9	1	6	47	1-Sep-2010	31-Jul-2012	1	10	29	699	22,96509171	0	3	1	1	2	2	1	1	7	1	1	1	2	4	4	114	6,400000095	70,5	14	16	16	16	1	2	3		8	0	8	3	2
25	1	2107	2	0	1	2	1	9	3	2	42	11-May-2011	19-Jul-2012	1	2	9	435	14,29158115	0	4	1	1	1	1	1	1	6	1	1	2	2	4	1	128	7,800000191	70,5	10	13	12	15		2
70	1	2108	2	0	1	2	1	9	1	1	2	24-Jun-2010	19-Jun-2012	1	11	26	726	23,85215569	0	2	2	2	1	2	1	1	1	9	9	2	3	3	1	140	9,899999619	76,5	15	13	15	18		2
104,5	1	2109	2	0	1	1	1	11	2	8	90	17-Oct-2006	16-Mar-2011	4	4	28	1611	52,9281311	0	2	1	1	1	1	1	1	6	1	1	2	2	4	3	103	9,300000191	90,80000305	24	23	36	22		2
40	1	2110	2	0	1	1	1	12	2	4	81	6-Nov-2007	16-Apr-2011	3	5	9	1257	41,29774094	0	1	1	1	1	1	1	6	6	1	1	1	3	4	4	120	9,300000191	83,09999847	26	22	24	25		2
85	1	2111	2	0	1	2	1	11	1	7	91	24-Jul-2010	17-Apr-2011	0	8	23	267	8,772073746	0	2	1	1	3	3	1	3	2	1	1	3	2	4	1	93	3,299999952	52,90000153	4	5	9	9		2
134,3000031	1	2112	2	0	1	1	1	11	2	2	92	23-May-2008	23-Feb-2011	2	8	32	1006	33,05133438	0	3	1	1	1	1	1	1	6	1	1	2	2	4	2	101	8,899999619	94,90000153	22	15	19	20		2
	1	2113	2	0	1	2	1	11	2	2	93	14-Oct-2007	27-Apr-2011	3	6	12	1291	42,41478348	0	2	1	1	1	1	1	1	6	1	1	2	2	4	3	132	11,60000038	90,40000153	26	24	36	22		2
130	1	2114	2	0	1	1	1	1	1	2	77	29-Jan-2011	1-Feb-2012	1	0	3	368	12,0903492	0	2	1	1	1	1	1	1	6	1	1	1	2	4	3	104	4,599999905	63	7	9	7	4		2
45	1	2115	2	0	1	1	1	9	2	5	48	12-Jul-2007	7-Oct-2011	4	2	26	1548	50,85831451	0	2	1	1	1	2	1	1	6	1	1	1	3	4	4	118	9,600000381	84,59999847	22	22	25	23		2
70	1	2116	2	0	1	1	1	9	2	5	82	16-Nov-2010	27-Jan-2012	1	2	11	437	14,35728931	0	1	1	1	2	1	1	1	7	1	1	1	2	1	1	106	5,599999905	64,5	9	15	12	12		2
60	1	2117	2	0	1	2	1	1	1	4	83	19-Mar-2009	27-Sep-2011	2	6	9	922	30,2915802	0	2	1	1	2	2	1	1	6	1	1	2	2	4	4	92	7,900000095	77	15	15	18	17		2
60	1	2118	2	0	1	1	1	1	2	8	94	4-Dec-2008	30-Sep-2011	2	9	26	1030	33,83983612	0	2	1	1	1	1	1	1	6	1	1	1	3	4	3	112	12,80000019	88	15	15	18	16		2
90	1	2119	2	0	1	2	1	1	2	4	95	11-Aug-2010	14-Sep-2011	1	1	4	399	13,1088295	0		1	1	1	2	1	1	7	1	1	2	2	4	2	105	6,900000095	70	7	7	7	10		2
65	1	2120	2	0	1	1	1	1	2	4	96	4-Apr-2007	18-Oct-2011	4	6	14	1658	54,47227859	0	2	1	1	1	2	1	1	6	1	1	1	2	4	3	118	9,899999619	89,5	23	21	20	23		2
90	1	2121	2	0	1	2	1	9	2	6	97	14-Nov-2006	31-Oct-2011	4	11	16	1812	59,53182602	0	2	1	1	2	2	1	1	6	1	1	3	2	4	1	122	10,89999962	88,5	26	23	33	22		2
50	1	2122	2	0	1	1	1	9	1	2	61	5-Apr-2010	13-Oct-2011	1	6	8	556	18,26694107	0	2	1	1	1	1	1	1	6	1	1	1	4	4	4	117	7,699999809	76	14	13	16	19		2
50	1	2123	2	0	1	1	1	9	2	7	100	1-Oct-2008	14-Oct-2011	3	0	12	1108	36,40246582	0	4	1	1	1	1	1	1	6	1	1	1	3	4	4	128	10,89999962	85,59999847	17	18	20	19		2
80	1	2124	2	0	1	1	1	1	1	6	101	9-Jan-2011	25-Dec-2011	0	11	15	350	11,49897289	0	2	1	1	1	1	1	1	6	1	1	2	2	4	4	80	3,799999952	60	7	12	12	9		2
67,59999847	1	2125	2	0	1	1	1	9	2	4	70	7-Aug-2010	12-Dec-2011	1	4	5	492	16,1642704	0	2	1	1	1	1	1	1	6	1	1	1	2	4	2	112	5,300000191	63,5	7	9	14	12		2
40	1	2126	2	0	1	1	1	1	1	1	7	21-Sep-2011	29-Jun-2012	0	9	8	282	9,264886856	0	2	1	1	1	1	2	1	7	1	2	1	3	1	1	102	5,5	66	7	10	12	10		2
20	1	2127	2	0	1	1	1	9	1	3	102	14-May-2011	19-Jul-2012	1	2	6	432	14,19301891	0	2	1	1	1	2	1	1	6	1	1	2	2	4	4	126	7,900000095	73,30000305	8	14	13	15		2
46,5	1	2128	2	0	1	2	1	9	1	2	89	22-Jul-2009	2-Jul-2012	2	11	11	1076	35,35112762	0	1	1	1	1	3	1	1	7	1	1	2	2	1	1	134	5,400000095	76,19999695	15	19	19	18		2
50	1	2129	2	0	1	1	1	11	2	2	103	16-Dec-2006	4-Jun-2011	4	5	18	1631	53,58521652	0	2	1	1	1	1	1	1	6	1	1	1	3	4	3	97	9,899999619	95,80000305	26	25	37	22		2
120	1	2130	2	0	1	1	1	1	3	3	69	17-Feb-2011	27-Mar-2012	1	1	9	404	13,27310085	0	2	1	1	1	1	3	1	99	1	1	1	4	4	1	98	4,800000191	66	1	5	3	12		2
40	1	2131	2	0	1	1	1	1	1	2	69	12-Jul-2011	14-Jul-2012	1	0	3	368	12,0903492	0	3	1	1	1	2	1	1	6	1	1	1	3	4	4	96	8,5	69	8	11	12	10		2
46,5	1	2132	2	0	1	2	1	9	2	2	28	11-May-2009	14-Aug-2012	3	3	4	1191	39,12936401	0	2	1	1	1	2	1	1	6	1	1	1	3	4	4	118	6,400000095	78	18	16	19	16		2
65	1	2133	2	0	1	2	1	1	2	1	4	15-Jan-2010	25-Apr-2012	2	3	10	831	27,30184746	0	2	1	1	1	2	1	1	1	1	1	1	3	1	2	128	8,5	78	15	19	12	17		2
48,79999924	1	2134	2	0	1	2	1	9	1	2	86	12-Aug-2010	23-Apr-2012	1	8	11	620	20,36960983	0	3	1	1	1	1	1	1	6	1	1	1	3	2	4	138	8,600000381	77,59999847	14	13	14	16		2
30	1	2135	2	0	1	1	1	9	1	2	58	26-Apr-2010	30-Mar-2012	1	11	4	704	23,12936401	0	2	1	1	3	2	1	1	6	1	1	1	2	4	2	128	8,800000191	71,09999847	15	17	18	20		2
120	1	2136	2	0	1	2	1	9	1	2	24	9-Jun-2009	23-Apr-2012	2	10	14	1049	34,46406555	0	3	1	1	1	2	1	1	6	1	1	1	3	4	3	102	5,5	66,69999695	11	16	12	18		2
45	1	2137	2	0	1	2	1	1	2	1	2	31-Oct-2010	3-May-2012	1	6	2	550	18,06981468	0	2	1	1	1	2	1	1	6	1	1	1	2	4	3	110	6,099999905	71	13	16	17	19		2
41,29999924	1	2138	2	0	1	2	1	9	2	2	85	18-Jun-2008	21-May-2012	3	10	32	1433	47,08008194	0	2	1	1	1	1	1	1	4	1	1	1	3	4	3	132	8,899999619	86,59999847	21	20	27	20		2
20	1	2139	2	1	1	1	1	9	1	2	84	11-Aug-2010	8-May-2012	1	8	27	636	20,89527702	0	1	1	1	1	2	1	1	6	1	1	1	2	4	1	126	7,099999905	70,5	15	17	16	18		2
30	1	2140	2	0	1	1	1	9	2	2	25	19-Aug-2011	10-Apr-2012	0	7	22	235	7,720739365	0	2	1	1	1	1	1	1	6	1	1	1	2	4	2	108	5	64,59999847	6	9	7	8		2
70	1	2141	2	0	1	1	1	1	1	2	41	1-Nov-2007	2-Apr-2012	4	4	31	1614	53,02669525	0	2	1	1	2	1	1	1	6	1	1	1	3	4	3	124	10,39999962	88,40000153	23	23	34	29		2
30	1	2142	2	0	1	1	1	1	3	6	88	20-Oct-2010	23-Apr-2012	1	6	3	551	18,10266876	0	2	1	1	2	2	1	8	8	1	1	1	3	4	1	140	6,5	80	9	20	12	19		2
55	1	2143	2	0	1	2	1	9	1	2	77	26-Aug-2010	13-Mar-2012	1	6	17	565	18,56262779	0	2	1	1	1	1	1	1	6	1	1	1	2	4	3	132	6,900000095	69,30000305	10	13	13	10		2
75	1	2144	2	0	1	1	1	1	2	2	51	12-Feb-2011	20-Apr-2012	1	2	7	433	14,22587299	0	2	1	1	1	1	3	99	6	1	1	1	3	4	2	94	6,199999809	72,5	6	13	12	10		2
55	1	2145	2	0	1	1	1	9	1	4	70	7-Oct-2010	5-Apr-2012	1	5	29	546	17,93839836	0	3	1	1	1	1	1	1	6	1	1	1	3	4	4	146	9,899999619	79,69999695	14	14	15	15		2
30	1	2146	2	0	1	2	1	1	1	4	32	24-Feb-2010	28-Feb-2012	2	0	4	734	24,11499023	0	2	1	1	1	1	1	1	6	1	1	1	3	4	4	115	6,599999905	69,80000305	17	21	19	20		2
130	1	2147	2	0	1	1	1	1	2	5	53	30-Sep-2010	3-Apr-2012	1	6	3	551	18,10266876	0	2	1	1	1	1	1	1	6	1	1	1	2	4	2	82	5,800000191	71	5	10	12	10		2
20	1	2148	2	0	1	2	1	9	1	1	4	28-Oct-2010	31-May-2012	1	7	3	581	19,08829498	0	3	1	1	3	3	1	1	3	1	1	2	2	1	4	128	8,300000191	76	15	16	17	19		2
50	1	2149	2	0	1	1	1	9	1	6	104	18-Aug-2010	29-May-2012	1	9	11	650	21,35523605	0	2	1	1	2	2	1	8	6	1	1	2	2	4	3	142	8,5	73	15	16	14	20		2
85	1	2150	2	1	1	1	1	1	2	2	58	15-May-2009	24-May-2012	3	0	9	1105	36,30390167	0	2	1	1	1	1	1	1	6	1	1	1	3	4	3	124	8,800000191	47,90000153	16	20	19	22		2
70	1	2151	2	0	1	1	1	1	1	6	76	15-Jun-2011	18-May-2012	0	11	3	338	11,10472298	0	2	1	1	1	1	1	1	6	1	1	1	3	4	4	92	4,400000095	64,80000305	6	12	9	9		2
15	1	2152	2	1	1	2	1	9	1	3	105	26-Apr-2011	11-May-2012	1	0	16	381	12,51745415	0	2	1	1	1	1	1	1	6	1	1	1	3	4	4	110	5,300000191	61,90000153	8	12	12	11		2
50	1	2153	2	1	1	1	1	1	1	1	6	13-Apr-2011	2-May-2012	1	0	20	385	12,64887047	0	2	2	2	2	2	1	8	1	5	5	1	3	1	2	102	5,5	67	8	8	14	9		2
73,30000305	1	2154	2	0	1	1	1	9	1	1	4	3-May-2011	8-May-2012	1	0	6	371	12,18891144	0	2	1	1	1	1	1	1	5	1	1	2	2	3	5	106	6,400000095	68,80000305	8	10	12	13		2
55	1	2155	2	0	1	1	1	1	1	2	29	17-Jul-2011	25-Apr-2012	0	9	9	283	9,297740936	0	1	1	1	3	2	1	1	8	1	1	1	3	1	1	110	7	68	7	12	10	10		2
80	1	2156	2	0	1	1	1	1	1	5	106	26-Aug-2010	19-Mar-2012	1	6	23	571	18,75975418	0	3	1	1	2	1	1	1	1	1	1	1	2	2	2	116	6,400000095	69	13	15	13	12		2
130	1	2157	2	0	1	1	1	1	1	4	39	26-Aug-2011	27-Jul-2012	0	11	1	336	11,03901482	0	2	1	1	1	1	1	1	6	1	1	2	2	4	1	102	8	69,5	7	14	9	12		2
90	1	2162	2	0	1	1	1	1	1	11	109	29-Sep-2009	31-Aug-2011	1	10	31	701	23,03080177	0	2	1	1	2	1	1	1	6	1	1	1	3	4		104	98	998	14	14	17	20		0
45	1	2163	2	1	1	1	1	9	2	2	87	15-May-2010	11-Nov-2011	1	5	28	545	17,90554428	0	2	1	1	1	1	1	1	6	1	1	1	3	4	4	146	9,199999809	72,19999695	9	14	12	17		2			0	0	0
60	1	2168	2	0	1	1	1	9	1	5	111	16-Sep-2011	21-Jun-2012	0	9	5	279	9,166324615	0	2	1	1	2	2	1	1	6	1	2	2	2	4	1	104	4,699999809	64,19999695	6	11	8	10		2
90	1	2169	2	0	1	1	1	9	1	6	112	19-Jun-2010	15-Jul-2012	2	0	27	757	24,87063599	0	2	1	1	2	2	2	1	6	1	1	1	2	2	1	98	7,300000191	84,5	15	13	16	15		2
80	1	2170	2	0	1	1	1	9	2	5	116	30-Sep-2009	26-Mar-2012	2	5	26	908	29,83162308	0	2	1	1	1	1	1	6	6	1	1	1	2	4	3	122	8,600000381	75,30000305	11	17	15	20		2
60	1	2171	2	0	1	1	1	9	1	7	113	15-Nov-2010	8-Jun-2012	1	6	23	571	18,75975418	0	2	1	1	2	1	1	1	1	1	6	1	3	1	3	136	7,5	71,5	13	16	15	16		2
60	1	2172	2	0	1	1	1	9	2	4	83	10-Jul-2008	22-Jun-2012	3	11	12	1443	47,40862274	0	2	1	1	1	1	1	1	6	1	1	1	3	4	2	112	7,900000095	82,40000153	22	20	31	21		2
60	1	2173	2	1	1	1	1	1	2	2	114	18-Aug-2010	15-May-2012	1	8	27	636	20,89527702	0	3	1	1	2	2	1	6	6	1	1	1	2	4	4	100	5,400000095	70	14	14	13	12	1	2			8	2	10
40	1	2174	2	0	1	1	1	9	1	1	8	25-May-2009	25-May-2012	3	0	0	1096	36,00821304	0	3	3	3	1	1	1	1	1	6	5	1	3	1	2	130	10,89999962	87,5	16	20	18	19		2
80	1	2175	2	0	1	1	1	9	2	3	115	17-Jun-2010	22-Jun-2012	2	0	6	736	24,18069839	0	2	1	1	1	1	4	99	6	1	1	1	2	4	2	112	6,199999809	71	12	14	15	15		2
30	1	2176	2	0	1	2	1	9	2	2	25	8-Jun-2009	9-Jul-2012	3	0	31	1127	37,02669525	0	3	1	1	1	2	1	1	6	1	1	1	2	4	4	148	9,399999619	76,90000153	18	20	23	22		2
35	1	2177	2	0	1	1	1	11	1	2	41	27-Sep-2010	10-Jul-2011	0	9	12	286	9,396304131	0	2	1	1	1	1	1	1	6	1	1	1	3	4	2	105	5,099999905	67,30000305	8	13	15	9		2
103	1	2178	2	1	1	1	1	9	2	4	117	26-Sep-2007	19-Sep-2011	3	11	23	1454	47,77001953	0	2	1	1	2	1	4	6	6	1	1	2	2	4	3	129	10,30000019	82,19999695	17	21	22	21		2			0	0	0
105	1	2179		0	1	2	1	11	1	4	118	5-Nov-2010	17-Mar-2011	0	4	10	132	4,336755753	0	2	1	1	1	1	1	1	98	1	98	1	2	4	4	79	3,200000048	50,20000076	4	6	4	3		2
126,5	1	2180	2	0	1	2	1	12	2	12	119	31-Aug-2006	1-Mar-2011	4	5	30	1643	53,97946548	0		1	1	1	1	1	1	6	1	1	1	3	4	3	118	10,30000019	106,6999969	23	24	33	17		2
70	1	2181		0	1	1	1	11	1	3	120	30-Nov-2010	3-Mar-2011	0	3	2	93	3,05544138	0	2	1	1	1	1	1	1	6	1	1	1	3	4	1	85	4,099999905	57,70000076	3	1	3	3		2
95	1	2182	2	0	1	1	1	11	1	4	121	26-Aug-2010	9-Mar-2011	0	6	12	195	6,406570911	0		1	1	1	1	98	1	6	1	1	1	4	4	3	105	6,300000191	61,5	4	7	9	6		2
60	1	2183	2	1	1	2	1	9	1	5	111	13-Aug-2009	3-Sep-2012	3	0	21	1117	36,69815063	0	2	1	1	1	1	2	8	8	1	1	1	3	4	2	120	8,100000381	84,40000153	18	19	19	20	1	2	3		10	2	12	3	2
115	1	2184	2	1	1	2	1	9	1	2	61	2-Apr-2010	24-Aug-2012	2	4	23	875	28,74743271	0	2	1	1	1	1	1	1	6	1	1	1	3	4	3	100	5,699999809	72,80000305	13	13	17	15	1	2	3		16	5	21	3	2
40	1	2185	2	1	1	1	1	9	4	2	42	14-Oct-2010	17-Aug-2012	1	10	3	673	22,11088371	0	2	1	1	1	1	2	8	6	1	1	1	3	4	2	104	7	75	13	16	16	15	1	2	3		10	0	10	2	2
100	1	2186	2	0	1	1	1	1	1	1	7	20-Aug-2009	13-Sep-2012	3	0	24	1120	36,79671478	0	2	1	1	2	1	3	5	99	1	1	1	3	1	2	126	8,199999809	82,5	14	16	19	8		2
35	1	2187	2	1	1	1	1	9	1	5	116	26-May-2011	17-Jul-2012	1	1	21	418	13,73305988	0	2	1	1	1	1	1	1	6	1	1	1	2	4	3	128	8	76	9	14	12	15	1	2	3		8	0	8	1	2
40	1	2188	2	0	1	2	1	1	5	2	123	11-Aug-2010	21-Sep-2012	2	1	12	772	25,3634491	0	3	1	1	1	2	1	1	6	1	1	2	2	4	1	130	9,5	78	20	18	18	21		2
90	1	2189	2	1	1	1	1	1	1	1	4	21-Feb-2009	24-Aug-2012	3	5	32	1280	42,05338669	0	2	1	2	1	2	2	8	8	1	1	1	4	1	1	102	8,600000381	83,40000153	22	18	18	17	1	2			8	0	8
40	1	2190	2	1	1	1	1	9	1	2	122	13-Feb-2011	12-Sep-2012	1	6	29	577	18,95687866	0	2	1	1	1	1	2	6	6	1	1	1	3	4	1	116	7,900000095	71,19999695	11	14	16	15		2			9	0	9
100	1	2191	2	0	1	2	1	9	2	2	125	24-Nov-2009	13-Feb-2012	2	2	20	811	26,64476395	0	4	1	1	1	1	1	1	6	1	1	2	3	4	2	132	8,800000191	74,5	16	17	17	18		2
25		2192	2	0	1	1	1	1	1	2	156	18-May-2011	21-Feb-2012	0	9	5	279	9,166324615	0	2	1	1	1	2	1	1	6	1	1	1	2	4	3	100	5,099999905	61	6	10	11	10		2
75	1	2193	2	0	1	2	1	9	1	2	42	6-May-2011	12-Mar-2012	0	10	6	311	10,217659	0	3	1	1	1	1	1	1	6	1	1	1	3	4	4	88	4	54,90000153	4	6	7	7		2
31,60000038	1	2194	2	0	1	1	1	9	1	2	25	12-Jul-2011	29-Mar-2012	0	8	17	261	8,574948311	0	2	1	1	1	2	1	1	8	1	1	1	3	4	3	110	4,699999809	61,5	6	9	10	9		2
25	1	2195	2	0	1	2	1	9	1	4	124	13-Sep-2010	16-Mar-2012	1	6	2	550	18,06981468	0	2	1	1	1	1	1	1	6	1	1	1	3	4	2	106	7,300000191	75,59999847	14	16	13	18		2
80	1	2196	2	1	1	1	1	9	1	5	106	5-Mar-2011	12-Dec-2011	0	9	8	282	9,264886856	0	2	1	1	1	3	1	6	1	1	1	2	3	1	2	96	4,800000191	66	6	9	9	10		2			4	0	4
35	1	2197	2	1	1	1	1	9	1	2	28	21-Jul-2009	29-Jun-2012	2	11	9	1074	35,28541946	0	2	1	1	1	1	1	1	6	1	1	1	2	4	3	138	11,10000038	83	19	20	22	20		2			2	3	5
45	1	2198	2	1	1	2	1	9	1	3	34	11-Aug-2010	21-Nov-2011	1	3	11	467	15,34291553	0	3	1	1	1	1	1	7	7	1	1	1	2	4	3	148	7,599999905	69,30000305	8	14	14	15		2			6	0	6
105	1	2199	2	1	1	2	1	12	1	98		24-Jul-2009	19-Feb-2011	1	6	27	575	18,8911705	0		1	1	1	2	1	1	6	1	1	1	2	4	1	96	6,300000191	71,19999695	14	12	14	14		2			12	0	12
65	1	2200	2	1	1	1	1	11	2	6	44	25-Oct-2009	29-Mar-2011	1	5	3	520	17,08418846	0	2	1	1	1	2	1	1	6	1	1	1	2	4	1	117	6,699999809	73,80000305	12	14	14	13		2			7	1	8
80	1	2201	2	1	1	1	1	12	1	1	12	19-Oct-2010	11-May-2011	0	6	21	204	6,702258587	0	3	2	2	1	3	4	1	8	2	2	1	3	1	1	105	3,799999952	61,29999924	4	5	8	10		2			1	0	1
75	1	2202	2	1	1	2	1	12	2	4	70	23-May-2008	17-Apr-2011	2	10	24	1059	34,79260635	0	1	1	1	1	1	1	6	6	1	1	1	3	4	2	101	7,599999905	80,30000305	22	15	14	19		2			1	0	1
50	1	2203	2	1	1	2	1	9	2	4	126	25-May-2009	10-Oct-2011	2	4	16	868	28,51745415	0		1	1	1	1	4	99	6	1	1	1	3	4	3	122	7,099999905	73,69999695	15	17	18	19		2			2	0	2
65	1	2204	2	1	1	1	1	11	2	7	91	8-Nov-2008	20-Feb-2011	2	3	13	834	27,40041161	0	2	1	1	1	1	1	1	6	1	1	1	2	4	5	121	6,699999809	70,30000305	15	21	16	14		2			2	0	2
50	1	2205	2	1	1	1	1	9	1	4	39	11-Jan-2008	1-Jun-2012	4	4	20	1603	52,66529846	0	3	1	1	1	1	1	1	6	1	1	2	2	4	4	134	13	92,69999695	22	24	29	25		2			1	0	1
50	1	2206	2	1	1	2	1	1	1	1	2	3-Nov-2010	15-Mar-2012	1	4	11	498	16,36139679	0	2	1	1	3	3	1	1	1	1	2	2	2	1	1	106	6	75	15	15	13	15		2			3	0	3
20	1	2207	2	1	1	2	1	9	1	3	29	7-Dec-2007	3-Jan-2012	4	0	27	1488	48,88706207	0	3	1	1	1	2	1	1	6	1	1	2	2	1	4	124	10,69999981	84,5	21	23	25	21		2			3	0	3
45	1	2208	2	1	1	1	1	9	4	7	127	13-Jul-2010	21-May-2012	1	10	8	678	22,27515411	0	2	1	1	2	1	2	1	8	1	1	2	2	4	1	130	8,300000191	78	13	15	14	17		2			1	0	1
60	1	2209	2	1	1	1	1	9	1	2	128	23-May-2011	14-Mar-2012	0	9	22	296	9,724845886	0	1	1	1	1	2	1	1	6	1	1	2	3	4	2	105	4,699999809	59,40000153	6	10	7	10		2			3	0	3
50	1	2210	2	1	1	1	1	9	2	4	129	23-Nov-2010	1-Feb-2012	1	2	9	435	14,29158115	0	1	1	1	1	1	1	1	1	1	1	1	3	4	3	108	5,5	64,5	9	14	12	10		2			3	0	3
80	1	2211	2	1	1	2	1	1	2	2	103	15-Nov-2007	20-Dec-2011	4	1	5	1496	49,14989853	0	3	1	1	1	1	1	1	6	1	1	1	2	4	3	108	7,900000095	76,40000153	18	20	19	24	1	2	0		6	0	6	3	2
100	1	2212	2	1	1	1	1	9	2	1	11	27-Nov-2008	8-Sep-2011	2	9	11	1015	33,34702301	0	2	1	1	2	2	1	1	7	1	1	1	2	1	2	153	12,19999981	82,40000153	15	19	18	21		2	0		4	0	4	2	1
135	1	2213	2	1	1	1	1	12	2	2	41	30-Dec-2007	31-May-2011	3	4	30	1248	41,00205231	0	1	1	1	1	1	1	1	1	1	1	1	3	4	3	119	7,599999905	73,09999847	15	16	14	19	1	2	2		5	2	7	2	1
145	1	2214	2	1	1	2	1	12	7	4	121	9-Jun-2008	26-Mar-2011	2	9	16	1020	33,51129532	0	1	1	1	1	1	2	6	6	2	2	1	4	4	2	112	8,199999809	80,19999695	14	18	16	19	1	2	2		6	2	8	3	2
85	1	2215	2	1	1	2	1	1	2	2	107	12-Feb-2009	19-Sep-2011	2	7	6	949	31,17864418	0	2	1	1	1	1	1	1	6	1	1	1	3	4	4	118	9,5	78,69999695	14	20	18	18		2			4	1	5
105	1	2216	2	1	1	2	1	11	2	5	131	30-Sep-2006	9-Jul-2011	4	9	8	1743	57,26488876	0	3	1	1	1	1	1	1	6	1	1	1	2	4	3	134	10,10000038	83,09999847	25	23	38	20		2			3	0	3
	1	2217	2	1	1	2	1	12	1	2	130	26-Aug-2010	29-Jun-2011	0	10	2	307	10,08624268	0	2	1	1	1	1	1	1	6	1	1	1	4	4	2	101	6	68	4	10	12	8		2	2		5	0	5
	1	2218	2	1	1	1	1	12	1	2	77	17-Oct-2009	17-Jun-2011	1	7	30	608	19,97535896	0	2	1	1	1	1	1	1	6	1	1	1	4	1	3	101	6	71,5	11	6	14	13		2			8	0	8
70	1	2219	2	1	1	1	1	1	1	4	132	26-Mar-2010	5-Sep-2011	1	5	11	528	17,34702301	0	2	1	1	1	1	1	1	6	1	1	2	2	4	4	122	9,100000381	72,40000153	14	15	15	14	1	2	2		2	0	2		1
192,5	1	2220	2	1	1	1	1	12	7	3	133	11-Oct-2005	15-Mar-2011	5	4	33	1981	65,08419037	0	1	1	1	2	2	1	6	6	1	1	1	3	3	5	106	11,30000019	107,6999969	26	27	33	32		2			8	0	8
50	1	2221	2	1	1	2	1	11	2	4	1334	9-Nov-2007	5-Apr-2011	3	4	25	1243	40,83778381	0	1	1	1	1	1	1	1	6	1	1	1	2	4	2	105	9,5	84,69999695	21	16	19	20		2			3	0	3
110	1	2222	2	1	1	1	1	13	2	4	121	24-Feb-2008	1-Mar-2011	3	0	5	1101	36,17248535	0		1	1	1	1	98	7	1	1	1	2	4	2	1	102	8,699999809	73,19999695	10	12	19	14		2			2	0	2
75	1	2223	2	1	1	2	1	12	1	2	38	16-May-2010	11-Mar-2011	0	9	25	299	9,823409081	0	1	1	1	1	1	1	1	6	1	1	1	3	4	4	118	6,300000191	70,19999695	5	8	9	15		2			3	0	3
100	1	2224	2	1	1	2	1	12	2	2	135	24-Nov-2007	24-Feb-2011	3	2	31	1188	39,03079987	0	2	1	1	1	1	1	1	6	1	1	1	4	4	4	118	9,300000191	82,69999695	17	15	20	13		2			4	0	4
135	1	2225	2	1	1	1	1	12	2	3	136	24-Nov-2006	29-Mar-2011	4	4	3	1586	52,10677719	0	1	1	1	1	2	1	6	6	1	1	1	3	4	4	129	16,79999924	112,5	26	22	34	19		2			6	4	10
70	1	2226	2	1	1	2	1	1	2	2	42	26-Mar-2009	2-Apr-2012	3	0	7	1103	36,23819351	0	3	1	1	1	1	1	1	6	1	1	1	3	4	3	140	10,10000038	84	15	15	17	18		2			1	0	1
65	1	2227	2	1	1	2	1	9	1	4	70	5-Jun-2011	23-Jan-2012	0	7	19	232	7,622176647	0	2	1	1	1	1	1	1	6	1	1	1	4	4	2	80	3,599999905	56	5	7	7	6		2			1	0	1
62,40000153	1	2228	2	1	1	1	1	1	1	2	27	19-Nov-2010	20-Apr-2012	1	4	31	518	17,0184803	0	2	1	1	1	2	1	1	6	1	1	2	2	4	3	96	8	75	11	11	13	12		2			1	0	1
59,59999847	1	2229	2	1	1	1	1	12	1	5	137	25-Oct-2009	26-May-2011	1	6	30	578	18,98973274	0	1	2	2	3	2	2	7	2	2	2	1	2	1	2	101	7,300000191	70,40000153	12	11	15	14	1	2	3		3	0	3	2	1
90	1	2230	2	1	1	2	1	1	1	8	43	23-Aug-2010	23-Dec-2011	1	3	31	487	16	0	2	1	1	2	1	2	1	6	1	1	1	4	4	3	106	6,800000191	73,90000153	8	14	14	10		2			2	0	2
60	1	2231	2	1	1	1	1	1	1	8	138	20-Sep-2010	25-Dec-2011	1	3	5	461	15,1457901	0	2	1	1	2	2	1	1	6	1	1	2	2	4	1	110	7,400000095	70,40000153	13	15	13	15		2			0	0	0
85	1	3001	2	1	1	1	1	12	3	6	47	7-Nov-2009	20-Jun-2011	1	7	12	590	19,38398361	0	3	1	1	2	1	1	7	6	1	1	1	3	4	1	92	5,800000191	70	12	14	15	13	1	2	3	25-Jan-2012	11	2	13	3	1
95	1	3002	2	1	1	2	1	11	2	7	153	26-Nov-2006	27-Apr-2011	4	4	30	1613	52,99383926	0	2	1	1	1	1	1	1	6	1	1	2	2	4	1	135	9,600000381	83,80000305	25	22	19	19	1	2	3	5-Nov-2011	5	0	5	2	2
80	1	3003	2	1	1	2	1	12	3	1	1	30-Oct-2009	20-Jul-2011	1	8	19	628	20,63244438	0	1	2	2	2	3	2	7	1	1	1	2	3	1	1	111	6,5	71,5	15	9	14	19	1	2	3	7-Feb-2012	7	0	7	1	2
112	1	3004	2	1	1	1	1	12	2	8	154	18-Aug-2006	18-May-2011	4	8	29	1734	56,96920013	0	1	1	1	1	2	1	1	6	1	1	1	3	4	4	105	10,10000038	95,90000153	26	26	34	27	1	2	3	30-Nov-2011	6	1	7	3	2
80	1	3005	2	1	1	1	1	12	2	3	52	10-Nov-2009	16-Apr-2011	1	5	5	522	17,14989662	0	1	1	1	1	1	1	6	6	1	1	1	4	4	4	158	9,699999809	70	11	6	14	8	1	2	3	13-Nov-2011	5	0	5	3	2
35	1	3006	2	1	1	1	1	11	1	2	66	8-Jun-2010	5-Jul-2011	1	0	27	392	12,87884998	0	2	1	1	1	1	1	1	1	1	1	2	2	3	5	135	7,099999905	68,69999695	12	13	15	14	1	2	3	16-Jan-2012	5	0	5	2	2
110	1	3007	2	1	1	1	1	11	1	4	26	18-Aug-2010	29-Apr-2011	0	8	10	254	8,344968796	0	2	1	1	1	1	1	1	6	1	2	1	2	4	2	93	4,5	61,20000076	5	14	10	11	1	2	3	16-Nov-2011	7	0	7	3	1
35	1	3008	2	1	1	1	1	11	2	3	55	5-Sep-2007	13-Jun-2011	3	9	7	1377	45,24024582	0	2	1	1	1	2	1	1	6	1	1	1	3	4	3	155	12,30000019	84,30000305	22	20	25	19	1	2	3	19-Dec-2011	4	0	4	3	1
50	1	3009	2	1	1	1	1	11	1	6	88	17-Dec-2009	21-Jul-2011	1	7	3	581	19,08829498	0	3	1	1	1	1	1	1	6	1	1	1	4	4	3	112	6,099999905	68,09999847	13	13	14	17	1	2	3	9-Feb-2012	4	0	4	2	2
60	1	3010	2	1	1	2	1	9	1	6	63	19-Nov-2008	18-Aug-2011	2	8	28	1002	32,91991806	0	2	1	1	1	1	1	1	6	1	1	1	2	4	2	169	13,80000019	89,59999847	17	15	19	20	1	2	3	26-Feb-2012	3	0	3	3	2
100	1	3011	2	1	1	1	1	11	2	5	82	7-Jan-2009	18-Jun-2011	2	5	10	892	29,30595398	0	2	1	1	1	1	1	7	1	1	1	1	4	1	5	135	10,5	79,19999695	19	22	25	20	1	2	3	9-Jan-2012	4	0	4	3	1
80	1	3012	2	1	1	1	1	12	3	5	152	20-Oct-2010	1-Aug-2011	0	9	11	285	9,36345005	0	2	2	2	2	2	1	8	8	4	4	1	3	1	1	111	7	69	8	8	12	10	1	2	3	6-Feb-2012	2	0	2	3	2
30	1	3013	2	1	1	1	1	11	1	13	151	29-Oct-2009	26-May-2011	1	6	26	574	18,85831642	0	2	1	1	3	3	1	1	5	1	1	2	2	1	1	119	7,5	74,09999847	13	14	16	16	1	2	3	28-Nov-2011	4	0	4	1	2
100	1	3014	2	1	1	2	1	12	1	3	149	30-May-2009	31-May-2011	2	0	1	731	24,01642799	0	1	1	1	1	1	1	1	6	1	1	1	4	4	2	131	8,100000381	68,90000153	14	9	14	13	1	2	3	23-Dec-2011	9	1	10	3	2
80	1	3015	2	1	1	2	1	11	1	6	150	3-Jul-2007	5-Jul-2011	4	0	2	1463	48,06570816	0	3	1	1	1	2	1	1	6	1	1	2	2	4	5	117	10,19999981	96,69999695	26	24	37	23	1	2	3	19-Jan-2012	10	7	17	3	2
110	1	3016	2	1	1	1	1	11	2	3	51	29-Jul-2008	8-Mar-2011	2	7	9	952	31,27720833	0	2	1	1	1	1	1	1	6	1	1	1	2	4	2	145	9,199999809	73,40000153	15	18	18	20	1	2	3	27-Sep-2011	5	2	7	1	1
80	1	3017	2	1	1	1	1	11	1	3	145	28-Jul-2008	4-Jul-2011	2	11	6	1071	35,18685913	0	2	1	1	1	1	1	1	6	1	1	1	3	4	5	105	6,699999809	68,80000305	16	20	16	16	1	2	3	13-Jan-2012	12	0	12	3	2
75	1	3018	2	1	1	2	1	13	4	6	146	22-Nov-2007	22-Mar-2011	3	3	29	1216	39,95071793	0		1	1	2	2	2	1	6	1	1	1	2	4	1	119	11	85	17	22	19	19	1	2	3	21-Oct-2011	8	5	13	3	2
92,80000305	1	3019	2	1	1	2	1	12	1	2	56	9-Oct-2007	17-May-2011	3	7	7	1316	43,2361412	0	1	1	1	1	1	3	1	6	1	1	1	4	4	3	119	13	92,59999847	22	22	20	21	1	2	3	5-Dec-2011	11	5	16	3	2
85	1	3020	2	1	1	1	1	12	1	1	2	5-May-2010	12-Jul-2011	1	2	7	433	14,22587299	0	2	3	1	2	2	1	8	8	5	5	1	3	1	3	145	6,800000191	74,09999847	14	14	13	19	1	2	3	13-Jan-2012	3	1	4	2	2
55	1	3021	2	1	1	1	1	12	3	6	147	22-Jul-2010	12-Jul-2011	0	11	20	355	11,66324425	0	2	1	1	2	2	1	1	8	8	1	1	4	1	1	101	6	66,5	8	11	13	9	1	2	3	24-Jan-2012	6	0	6	3	1
50	1	3022	2	1	1	2	1	12	1	5	111	22-Sep-2009	23-Jun-2011	1	8	30	639	20,99383926	0	2	1	1	1	1	1	1	6	1	1	1	4	4	1	101	5	69,09999847	9	10	15	13	1	2	3	10-Jan-2012	14	3	17	1	1
150	1	3023	2	1	1	1	1	11	4	3	148	4-Mar-2008	18-Feb-2011	2	11	16	1081	35,51539993	0	3	1	1	1	1	1	1	6	1	1	1	2	4	1	105	8	80	22	15	16	13	1	2	3	5-Oct-2011	8	0	8	3	2
105	1	3024	2	1	1	2	1	12	2	2	58	21-Jul-2009	31-Jul-2011	2	0	10	740	24,31211472	0	2	1	1	1	1	2	7	6	1	1	1	3	4	2	121	8,300000191	74,09999847	10	16	12	15	1	2	3	10-Feb-2012	5	0	5	3	2
75	1	3025	2	1	1	1	1	11	1	7	113	12-Aug-2009	11-Apr-2011	1	7	29	607	19,94250488	0	2	2	2	5	6	1	2	2	1	1	3	2	3	1	106	8,5	79,69999695	17	16	20	19	1	2	3	21-Oct-2011	8	0	8	3	2
70	1	3026	2	1	1	2	1	12	1	2	61	11-Aug-2010	18-May-2011	0	9	6	280	9,199178696	0	1	1	1	1	1	1	1	6	1	1	1	4	4	2	83	4,099999905	61,79999924	8	9	8	9	1	2	3	26-Dec-2011	20	0	20	3	1
75	1	3027	2	0	1	1	1	12	1	1	4	25-Oct-2009	26-May-2011	1	6	30	578	18,98973274	0	1	1	1	1	1	1	1	1	1	1	1	4	4	3	118	7,5	76,19999695	9	13	14	14		2
104	1	3028	2	0	1	2	1	11	5	4	124	20-Sep-2009	22-Mar-2011	1	5	31	548	18,00410652	0	2	1	1	1	2	2	7	1	1	1	1	4	1	2	119	7,300000191	71,69999695	13	12	13	16		2
72,80000305	1	3029	2	0	1	2	1	12	1	3	155	23-Jun-2009	18-May-2011	1	10	24	694	22,8008213	0	1	1	1	1	1	1	1	6	2	2	1	4	4	3	119	7,699999809	75,5	15	15	16	19		2
95	1	3030	2	0	1	1	1	13	2	2	139	6-Dec-2006	22-Mar-2011	4	3	15	1567	51,48254776	0		1	1	1	1	1	1	6	1	1	1	2	4	4	126	9,600000381	98	26	27	33	27		2
95	1	3031	2	0	1	2	1	11	1	9	98	17-Jul-2007	26-May-2011	3	10	8	1409	46,2915802	0	2	1	1	1	1	1	1	6	1	1	1	2	4	5	117	7,5	75,09999847	21	22	25	21		2
110	1	3032	2	0	1	2	1	12	2	2	28	23-Mar-2007	9-Jun-2011	4	2	17	1539	50,5626297	0	2	1	1	1	1	1	1	6	1	1	1	3	3	2	113	10,10000038	90,69999695	22	14	16	20		2
170	1	3033	2	0	1	1	1	11	1	2	103	6-Jun-2007	25-Apr-2011	3	10	18	1419	46,62012482	0	3	1	1	1	1	1	1	6	1	1	1	2	4	3	105	9,800000191	68,5	26	22	26	21		2
85	1	3034	2	0	1	1	1	11	2	2	25	20-Apr-2008	22-Mar-2011	2	10	31	1066	35,02258682	0	2	1	1	1	2	1	1	6	1	1	1	2	4	1	137	10,80000019	88,19999695	25	21	18	20		2
65	1	3035	2	0	1	1	1	12	1	6	140	18-May-2010	11-Mar-2011	0	9	23	297	9,757699966	0	1	1	1	2	1	1	6	6	1	1	1	3	4	4	106	7,300000191	71,19999695	6	11	13	12		2
60	1	3036	2	0	1	2	1	11	2	7	141	11-Dec-2009	18-Apr-2011	1	4	6	493	16,19712448	0	1	1	1	1	1	1	1	6	1	1	1	3	4	3	105	5,800000191	68,69999695	11	13	14	13		2
145	1	3037	2	0	1	2	1	13	5	7	100	18-Aug-2006	19-Feb-2011	4	5	33	1646	54,07802963	0		1	1	1	2	1	1	3	1	1	2	2	4	4	92	8,5	82,30000305	26	11	32	18		2
115	1	3038	2	0	1	2	1	11	2	2	93	18-Sep-2007	23-May-2011	3	8	3	1343	44,12320328	0	2	1	1	1	1	1	1	6	1	1	1	3	4	5	144	9,5	75,30000305	23	22	25	20		2
85	1	3039	2	0	1	1	1	12	1	4	142	19-Feb-2010	12-Apr-2011	1	1	22	417	13,7002058	0	2	1	1	1	1	1	6	6	1	1	1	3	4	5	100	6	71,19999695	6	5	10	13		2
110	1	3040	2	0	1	1	1	12	2	5	143	20-Sep-2009	9-Feb-2011	1	4	20	507	16,65708351	0	1	1	1	1	1	1	1	6	1	1	1	4	4	2	120	5,199999809	70,40000153	9	14	14	14		2
85	1	3041	2	0	1	2	1	12	1	8	90	27-Nov-2009	28-Jun-2011	1	6	30	578	18,98973274	0	2	1	1	1	1	1	1	6	1	1	1	3	4	4	87	6,800000191	77,19999695	13	11	13	13		2
74,5	1	3042	2	0	1	2	1	12	2	3	79	3-Mar-2006	18-May-2011	5	2	15	1902	62,48870468	0	1	1	1	1	1	1	1	6	1	1	1	3	4	3	119	14,5	102	26	28	34	30		2
25	1	3043	2	0	1	2	1	11	1	2	122	4-Dec-2009	29-Mar-2011	1	3	24	480	15,77002048	0	3	1	1	2	2	1	1	6	1	1	1	2	4	2	147	8,800000191	80,30000305	12	13	13	20		2
70	1	3044	2	0	1	2	1	12	1	4	68	2-Aug-2009	14-Jul-2011	1	11	11	711	23,35934258	0	2	1	1	1	3	1	1	1	1	1	1	4	4	1	111	7,800000191	77,19999695	16	16	16	21		2
90	1	3045	2	0	1	1	1	9	2	4	39	17-Jul-2006	11-Aug-2011	5	0	25	1851	60,81314087	0	2	1	1	1	1	1	1	6	1	1	1	3	4	3	121	9,899999619	86,69999695	17	21	25	24		2
106	1	3046	2	0	1	1	1	12	98	4	70	22-Jul-2007	12-Jul-2011	3	11	20	1451	47,6714592	0	2	1	1	1	1	1	6	6	1	1	1	3	4	3	107	12,19999981	102,6999969	23	19	17	19		2
60	1	3047	2	0	1	2	1	11	1	2	38	29-Oct-2009	10-Mar-2011	1	4	10	497	16,32854271	0	2	1	1	1	1	1	1	6	1	1	1	2	4	5	129	6,599999905	67,5	11	16	14	16		2
95	1	3048	2	0	1	2	1	11	1	2	89	22-Jun-2010	31-May-2011	0	11	8	343	11,26899338	0	2	1	1	1	1	1	1	1	1	1	1	3	1	2	113	5,900000095	65,80000305	7	9	12	13		2
45	1	3049	2	0	1	1	1	11	1	2	85	21-Oct-2010	2-Aug-2011	0	9	11	285	9,36345005	0	2	1	1	1	1	1	1	6	1	1	1	2	4	5	111	5,5	66,19999695	8	13	13	13		2
70	1	3050	2	0	1	1	1	11	2	7	144	29-Mar-2009	16-Mar-2011	1	11	17	717	23,55646896	0	2	1	1	1	1	1	1	6	1	1	1	2	4	2	117	6,400000095	73,30000305	15	18	13	18		2
70	1	3051	2	0	1	2	1	11	2	4	70	11-Sep-2010	31-May-2011	0	8	18	262	8,607803345	0	1	1	1	1	1	3	6	6	1	1	1	4	4	3	121	5,599999905	66,09999847	6	9	12	10		2
145	1	3052	2	0	1	2	1	12	2	6	62	23-Jun-2006	23-Jun-2011	4	11	30	1826	59,99178696	0	1	1	1	1	1	1	6	6	1	1	1	4	4	4	107	11,39999962	97,59999847	26	23	32	26		2
55	1	3053	2	0	1	1	1	12	1	4	70	27-Jun-2010	31-Jul-2011	1	1	4	399	13,1088295	0	3	1	1	1	1	3	1	6	1	1	1	4	4	1	93	4,800000191	67,5	6	13	12	11		2
90,80000305	1	3054	2	0	1	2	1	12	2	4	132	24-Feb-2008	12-May-2011	3	2	16	1173	38,53798676	0	1	1	1	1	1	1	1	6	1	1	1	3	4	2	113	8,600000381	84,5	15	20	16	20		2
70	1	3055	2	0	1	1	1	12	1	4	70	10-Jun-2006	20-Jun-2011	5	0	10	1836	60,32032776	0	1	1	1	2	1	2	1	6	1	1	1	3	4	1	133	12,30000019	93,90000153	26	24	33	30		2
105	1	3056	2	0	1	1	1	12	2	6	36	15-Jul-2007	31-Jul-2011	4	0	16	1477	48,5256691	0	2	1	1		2	1	1	1	1	1	1	3	4	4	101	7,5	89	18	17	18	13		2
70	1	3057	2	0	1	2	1	9	1	1	2	1-Oct-2010	23-Feb-2012	1	4	23	510	16,75564766	0	2	2	2	2	2	1	1	1	9	9	1	3	3	2	145	7,800000191	69,5	7	13	12	15		2
20	1	3058	2	1	1	2	1	9	1	2	54	16-Jul-2008	29-Mar-2012	3	8	12	1352	44,41889191	0	2	1	1	2	1	1	6	6	1	1	1	3	4	3	142	8,199999809	77	22	20	19	19	1	2	3	13-Oct-2012	4	0	4	2	2
60	1	3059	2	0	1	1	1	9	2	2	87	18-Jul-2009	24-Jul-2012	3	0	6	1102	36,20533752	0	2	1	1	1	2	1	1	6	1	1	1	3	4	2	108	7,599999905	76,69999695	20	20	20	20		2
120	1	3060	2	1	1	2	1	9	3	5	48	19-Dec-2010	25-Jun-2012	1	6	6	554	18,20123291	0	4	1	1	2	2	1	1	6	1	1	2	2	4	2	106	5,800000191	71,5	11	16	10	10	1	2	3		10	0	10	3	1
40	1	3061	2	1	1	1	1	1	1	6	62	13-Jul-2012	19-Mar-2013	0	6	6	189	6,209445	0	3	1	1	1	2	1	1	6	1	1	2	2	4	4	88	5,400000095	66,5	6	11	7	8	1	2	3	7-Oct-2013	19	2	21	2	2
70	1	3062	2	1	1	2	1	1	1	1	3	10-Mar-2011	29-Mar-2013	2	0	20	750	24,64065742	0	2	1	1	1	1	1	1	5	1	1	1	3	1	1	102	6,699999809	74,5	14	19	17	20	1	2	3	9-Oct-2013	15	4	19	3	2
80	1	3063	2	1	1	2	1	9	1	1	2	8-Jan-2012	25-Feb-2013	1	1	19	414	13,60164261	0	2	1	1	1	1	1	1	8	1	1	1	2	1	2	110	5,199999809	64,69999695	6	13	10	11	1	2	1		8	0	8
50	1	3064	2	1	1	1	1	9	1	4	32	13-Aug-2011	9-Apr-2013	1	7	27	605	19,87679672	0	3	1	1	1	2	1	1	6	1	1	2	2	4	1	118	7,300000191	82	9	13	12	12	1	2	3	18-Oct-2013	13	0	13	3	2
40	1	3065	2	1	1	2	1	9	1	1	2	1-Oct-2012	4-Apr-2013	0	6	2	185	6,078028679	0	2	1	1	1	2	1	1	1	1	1	1	3	4	1	118	5,800000191	62	6	7	5	10	1	2	3	21-Oct-2013	13	0	13	3	1
20	1	3066	2	1	1	2	1	1	1	1	4	12-Mar-2011	16-Oct-2012	1	7	6	584	19,18685913	0	2	1	1	1	2	1	1	7	1	1	3	2	1	2	136	9,199999809	78,5	14	15	13	19	1	2	3	23-Apr-2013	13	0	13	1	1
60	1	3067	2	1	1	2	1	1	1	7	127	11-Sep-2010	12-Mar-2013	2	5	31	913	29,99589348	0	2	1	1	1	1	1	1	6	1	1	2	2	4	4	114	8,100000381	78	16	18	19	20	1	2	3	19-Sep-2013	14	0	14	1	2
30	1	3068	2	1	1	1	1	9	1	1	4	26-Jul-2011	29-Oct-2012	1	3	5	461	15,1457901	0	1	1	1	2	3	1	1	7	1	5	2	2	1	1	142	9,100000381	74	10	13	12	15	1	2	3	6-May-2013	7	0	7	2	1
65	1	3069	2	1	1	1	1	9	7	1	4	14-Mar-2011	20-Dec-2012	1	9	8	647	21,25667381	0	2	1	1	1	1	4	99	7	1	1	2	2	1	2	122	7,900000095	75,69999695	14	14	16	17	1	2	3	26-Jun-2013	11	0	11	2	2
75	1	3070	2	1	1	1	1	1	1	6	172	14-Nov-2009	20-Dec-2012	3	1	6	1132	37,19096375	0	3	1	1	1	1	1	1	6	1	1	1	2	4	4	126	8,699999809	79	14	19	13	15	1	2	3	24-Jun-2013	2	2	4	3	2
40	1	3071	2	1	1	1	1	9	2	4	39	31-Oct-2011	8-Oct-2012	0	11	8	343	11,26899338	0	3	1	1	1	1	1	1	6	1	1	1	4	4	4	104	5,400000095	63,40000153	8	13	12	11	1	2	3	12-Apr-2013	4	0	4	3	2
75	1	3072	2	1	1	2	1	9	1	2	173	31-Aug-2007	8-Oct-2012	5	1	9	1865	61,27310181	0	2	1	1	1	2	1	1	99	1	1	1	4	4	4	132	10,39999962	92	26	23	34	20	1	2	3	15-Apr-2013	8	1	9	3	2
70	1	3073	2	1	1	1	1	9	1	6	174	9-May-2012	2-Jan-2013	0	7	25	238	7,819302082	0	2	1	1	1	1	1	1	6	1	1	2	2	4	4	108	6	67,80000305	6	11	8	10	1	2	3	30-Jul-2013	9	0	9	3	2
65	1	3074	2	1	1	2	1	1	2	1	16	9-Jul-2010	31-Jan-2013	2	6	24	937	30,78439331	0	3	2	2	1	3	1	1	8	7	1	2	3	1	3	122	7,5	78	19	17	18	21	1	2	3	10-Aug-2013	13	6	19	1	2
65	1	3075	2	1	1	2	1	1	1	1	3	11-Apr-2011	15-Jan-2013	1	9	19	645	21,19096565	0	2	2	2	1	3	1	1	8	1	1	2	2	2	1	116	6,599999905	69	14	16	16	12	1	2	3	2-Aug-2013	7	0	7	2	1
15	1	3076	2	1	1	1	1	9	1	1	14	9-Apr-2012	27-Feb-2013	0	10	19	324	10,64476395	0	2	2	2	2	3	1	1	8	8	6	1	2	1	1	118	6,599999905	68	12	13	12	11	1	2	3	2-Sep-2013	7	0	7	3	2
65	1	3077	2	1	1	1	1	9	2	1	4	13-Jun-2010	28-Jan-2013	2	7	17	960	31,54004097	0	2	1	1	1	1	1	1	8	1	1	1	3	1	4	118	7,900000095	79	15	18	18	19	1	2	3	9-Aug-2013	10	0	10	2	2
60	1	3078	2	1	1	1	1	9	2	1	4	24-Nov-2011	20-Feb-2013	1	2	28	454	14,91581154	0	2	3	3	1	2	1	1	8	5	5	1	4	1	3	122	7,199999809	72	8	14	9	15	1	2	3	21-Aug-2013	5	0	5	1	1
35	1	3079	2	1	1	1	1	9	1	4	175	10-Feb-2011	15-Feb-2013	2	0	6	736	24,18069839	0	1	1	1	1	2	2	8	8	1	1	1	3	4	1	126	8,600000381	81	14	18	18	20	1	2	3	23-Aug-2013	6	1	7	2	2
95	1	3080	2	1	1	1	1	1	1	1	4	27-Sep-2010	16-Nov-2012	2	1	21	781	25,65913773	0	1	2	2	2	2	1	1	8	2	2	1	3	1	1	106	6,699999809	77,09999847	14	19	16	15	1	2	3	6-Jun-2013	20	0	20	3	2
70	1	3081	2	1	1	1	1	9	1	3	29	18-Sep-2011	26-Apr-2013	1	7	8	586	19,25256729	0	2	1	1	2	1	1	8	1	1	1	2	2	1	3	98	6,599999905	72	11	16	10	15	1	2	3	18-Nov-2013	8	3	11	2	2
90	1	3082	2	1	1	2	1	9	1	2	161	10-Feb-2010	16-Apr-2013	3	2	4	1161	38,14373779	0	2	1	1	1	1	1	1	6	1	1	1	3	4	4	122	7,400000095	75,80000305	18	18	17	20	1	2	3		8	5	13	2	2
50	1	3083	2	1	1	2	1	9	1	7	162	11-Feb-2012	17-Apr-2013	1	2	5	431	14,16016388	0	2	1	1	1	2	1	1	6	1	1	2	2	2	1	150	9,399999619	70	9	14	13	15	1	2	3		17	0	17	2	2
30	1	3084	2	0	1	2	1	1	7	1	20	1-Dec-2011	19-Feb-2013	1	2	20	446	14,65297699	0	2	2	2	2	2	4	99	1	1	1	1	4	1	1	108	6,300000191	66,30000305	13	15	16	11		2
90	1	3085	2	0	1	2	1	1	2	4	163	11-Sep-2010	11-Oct-2012	2	0	31	761	25,00205421	0	2	1	1	1	1	1	1	6	1	1	1	3	4	1	102	6	68,90000153	15	16	15	20		2
40	1	3086	2	0	1	1	1	1	2	6	140	3-Jun-2010	9-Oct-2012	2	4	7	859	28,22176552	0	2	1	1	1	1	1	1	6	1	5	1	3	4	2	128	10,5	86,5	17	21	19	20		2
40	1	3087	2	0	1	2	1	1	1	8	43	18-Feb-2012	25-Mar-2013	1	1	6	401	13,17453766	0	3	1	1	1	2	1	1	6	2	2	2	2	4	5	108	6,800000191	66,30000305	11	14	14	15		2
110	1	3088	2	0	1	1	1	9	1	1	122	21-Oct-2008	31-Oct-2012	4	0	10	1471	48,3285408	0	2	1	1	1	2	1	1	6	1	1	2	2	4	4	118	7,5	75	21	20	19	18		2
10	1	3089	2	0	1	2	1			2	24	27-Nov-2011	21-Nov-2012	0	11	25	360	11,8275156	0	2	1	1	1	2	1	1	6	1	1	1	2	4	4	100	5,199999809	63,40000153	10	14	13	13		2
65	1	3090	2	0	1	1	1	9	3	4	32	14-May-2011	28-Nov-2012	1	6	16	564	18,52977371	0	1	1	1	1	1	1	1	8	1	1	2	2	4	1	124	8,899999619	76	14	14	12	16		2
80	1	3091	2	0	1	1	1		2	4	32	17-Jul-2009	30-Nov-2012	3	4	14	1232	40,47638702	0	3	1	1	1	1	1	1	7	1	1	2	2	4	2	134	7,800000191	72,40000153	15	19	16	16		2
65	1	3092	2	0	1	2	1			3	24	1-Sep-2010	10-Dec-2012	2	3	10	831	27,30184746	0	2	1	1	1	1	1	1	6	1	1	1	3	4	3	130	9,5	82	14	15	18	16		2
60	1	3093	2	0	1	2	1	1	1	3	164	26-Oct-2011	16-Oct-2012	0	11	21	356	11,69609833	0	2	1	1	2	2	1	1	6	1	1	1	3	4	1	124	7,199999809	70,40000153	11	14	12	10		2
100	1	3094	2	0	1	1	1	9	3	6	36	15-Jul-2011	2-Jan-2013	1	5	20	537	17,64270973	0	1	1	1	1	1	1	1	1	1	1	1	3	4	2	106	5,800000191	65,5	9	14	14	14		2
40	1	3095	2	0	1	2	1	1	1	1	19	13-Jun-2010	18-Jan-2013	2	7	7	950	31,21149826	0	2	1	1	2	2	1	8	1	2	2	2	2	1	3	96	7,599999905	78	19	19	22	18		2
35	1	3096	2	0	1	1	1	9	2	1	4	17-Jul-2012	22-Jan-2013	0	6	6	189	6,209445477	0	2	1	1	3	2	1	1	7	1	1	1	1	1	1	114	5,199999809	64	5	7	6	9		2
60	1	3097	2	0	1	1	1	1	1	4	165	12-Jan-2010	14-Jan-2013	3	0	2	1098	36,0739212	0	4	1	1	1	1	3	1	6	1	1	1	4	4	5	120	8,600000381	79,5	18	21	31	22		2
110	1	3098	2	0	1	1	1	9	2	4	166	29-May-2008	5-Feb-2013	4	8	8	1713	56,27926254	0	4	1	1	1	1	1	1	6	1	1	2	2	4	5	102	8,600000381	90,19999695	22	21	33	22		2
50	1	3099	2	0	1	2	1	1	1	1	2	6-Dec-2010	18-Apr-2013	2	4	12	864	28,38603783	0	2	2	2	2	2	1	1	8	5	5	2	2	1	2	162	11,10000038	80,19999695	16	20	20	21		2
20	1	3100	2	0	1	1	1	1	1	1	2	15-Sep-2011	17-Sep-2012	1	0	3	368	12,0903492	0	3	1	1	1	2	1	1	6	1	1	1	3	1	4	80	3,5	56,90000153	8	14	12	8		2
30	1	3101	2	0	1	2	1	1	1	7	113	3-Aug-2010	5-Mar-2013	2	6	32	945	31,04722786	0	1	2	2	3	3	1	1	5	2	6	2	2	1	1	102	7,099999905	78	20	21	19	22		2
20	1	3102	2	0	1	1	1	1	1	5	131	27-Feb-2011	28-Feb-2013	2	0	2	732	24,04928207	0	3	1	1	1	1	1	1	6	1	1	2	2	4	4	140	8,699999809	83	16	19	18	21		2
60	1	3103	2	0	1	1	1	1	1	3	149	27-Jul-2009	6-Feb-2013	3	6	11	1290	42,3819313	0	3	1	1	1	1	1	1	6	2	2	2	2	4	4	106	7,699999809	78,40000153	20	20	19	23		2
60	1	3104	2	0	1	1	1	1	1	2	54	10-Jun-2012	12-Feb-2013	0	8	3	247	8,114989281	0	3	1	1	1	1	1	1	6	1	2	2	2	4	4	102	5,400000095	65,40000153	6	10	8	10		2
60	1	3105	2	0	1	1	1	9	1	1	4	18-Jan-2011	11-Apr-2013	2	2	23	814	26,74332619	0	2	1	1	1	1	1	1	5	1	1	2	3	1	2	138	9,800000191	77,5	16	20	18	19		2
40	1	3106	2	1	1	2	1	9	1	7	113	7-Dec-2010	12-Oct-2012	1	10	5	675	22,17659187	0	2	2	2	4	4	1	1	4	2	1	2	2	1	1	136	8,300000191	75,80000305	14	16	17	19	1	2			8	0	8
95	1	3107	2	1	1	1	1	1	2	2	24	5-Oct-2008	11-Oct-2012	4	0	6	1467	48,19712448	0	2	1	1	1	1	1	1	1	1	2	2	4	2	4	156	11,19999981	85,5	21	22	20	22	1	2	2	19-Apr-2013	3	0	3	3	2
130	1	3108	2	1	1	2	1	1	2	6	174	31-May-2011	7-Jun-2012	1	0	8	373	12,25462055	0	2	1	1	1	2	1	1	6	1	1	1	2	4	2	86	5,099999905	63	6	4	13	9		2			3	0	3
60	1	3110	2	0	1	1	1	1	1	2	179	10-Mar-2010	12-Mar-2013	3	0	2	1098	36,0739212	0	2	1	1	1	1	1	1	6	1	1	2	2	4	4	114	7,5	74	15	19	19	20		2
90	1	3111	2	0	1	2	1	9	1	9	999	24-Sep-2008	10-Oct-2011	3	0	15	1111	36,50102615	0	2	1	1	1	1	1	1	6	1	1	1	4	4	5	96	6,800000191	77,30000305	17	19	22	18		2
50	1	3112	2	0	1	1	1	9	1	2	25	13-May-2012	1-Apr-2013	0	10	18	323	10,61190987	0	1	1	1	1	1	1	1	6	1	1	1	3	4	1	124	6,099999905	54,20000076	6	12	9	10		2
60	1	3113	2	0	1	2	1	1	1	2	53	13-Jul-2012	15-Apr-2013	0	9	2	276	9,067761421	0	2	1	1	2	1	1	1	6	1	1	2	2	4	4	92	4,300000191	59	5	10	7	9		2
		1800	2	0	2	1						14-Nov-2010
		1802	2	0	2	2						13-Apr-2009
		1806	2	0	2	1						17-Oct-2011
		1807	2	0	2	2						14-Mar-2012
		1808	2	0	2	2						25-Apr-2009
		1810	2	0	2	1						29-Jan-2010
		1812	2	0	2	1						16-Sep-2007
70		2000	2	1	2	2	5	1	1	7	160	17-Mar-2007	27-Oct-2011	4	7	11	1685	55,35934448	10						99	99	99	99	99	99	99			176	14,89999962	93,09999847	25	25	35	31	2	2	3	25-Apr-2012	5	7	12	2	2
40		2001	2	1	2	1	5	9	1	6	159	12-May-2011	1-Mar-2012	0	9	20	294	9,659137726	7						99	99	99	99	99	99	99			108	5,900000095	67,5	6	9	11	10	2	2	3	3-Sep-2012	7	0	7	1	1
45		2002	2	1	2	1	5	9	2	4	158	24-Mar-2007	10-Nov-2011	4	7	18	1692	55,58932114	24						99	99	99	99	99	99	99			126	10,30000019	83,19999695	24	22	30	27	2	2	3	6-May-2012	13	0	13	2	1
113,9000015		2003	2	1	2	1	5	9	2	7	113	5-Apr-2009	27-Feb-2012	2	10	23	1058	34,75975418	10						99	99	99	99	99	99	99			126	9	82,90000153	17	20	18	22	2	2	3	28-Aug-2012	6	0	6	1	1
25		2004	2	1	2	1	5	9	2	2	156	10-May-2011	22-Feb-2012	0	9	14	288	9,462012291	9						99	99	99	99	99	99	99			112	5,5	64,5	6	9	7	10	2	2	3	27-Aug-2012	3	0	3	3	2
15		2005	2	1	2	1	5	1	2	3	155	22-Feb-2009	7-Mar-2012	3	0	13	1109	36,43531799	8						99	99	99	99	99	99	99			134	9,199999809	74	23	21	23	22	2	2	3	30-Aug-2012	5	3	8	3	2
60		2006	2	1	2	1	5	9	2	2	156	4-Oct-2010	29-Feb-2012	1	4	26	513	16,8542099	8						99	99	99	99	99	99	99			122	6,300000191	70,19999695	7	12	14	11	2	2	3	31-Aug-2012	5	0	5	3	2
50		2007	2	1	2	2	5	1	1	2	24	12-Sep-2009	14-Jan-2012	2	4	2	854	28,05749512	2						99	99	99	99	99	99	99			134	8,699999809	73	19	15	20	21	2	2	3	16-Jul-2012	4	0	4	1	1
30		2008	2	1	2	2	5	9	1	2	25	25-Sep-2009	23-Jan-2012	2	3	29	850	27,9260788	13						99	99	99	99	99	99	99			134	9,199999809	77,80000305	18	19	21	22	2	2	3	6-Aug-2012	9	3	12	3	2
52		2009	2	1	2	2	5	1	1	4	26	12-Aug-2010	11-Jan-2012	1	4	30	517	16,98562622	22						99	99	99	99	99	99	99			104	6,800000191	74	10	13	14	10	2	2	3	13-Jul-2012	5	0	5	3	2
30		2010	2	1	2	2	5	9	2	1	4	5-Nov-2009	19-Jan-2012	2	2	14	805	26,44763947	2						99	99	99	99	99	99	99			130	7,800000191	71,59999847	15	17	16	12	2	2	3	23-Jul-2012	2	0	2	3	1
5		2011	2	1	2	2	5	9	1	2	27	8-Jul-2008	6-Jan-2012	3	5	29	1277	41,95482635	4						99	99	99	99	99	99	99			132	10,10000038	84,19999695	22	22	23	22	2	2	3	2-Jul-2012	3	1	4	3	2
35		2012	2	1	2	1	5	1	2	4	158	13-Sep-2007	2-Jan-2012	4	3	20	1572	51,64681625	4						99	99	99	99	99	99	99			122	10	80,69999695	23	17	22	23	2	2	3	3-Jul-2012	2	0	2	2	2
104		2013	2	1	2	2	5	9	2	2	28	6-May-2010	13-Dec-2011	1	7	8	586	19,25256729	15						99	99	99	99	99	99	99			116	6,5	68,59999847	11	12	11	17	2	2	3	9-Jun-2012	7	6	13	2	2
31		2014	2	1	2	1	5	9	1	3	29	4-Jun-2008	10-Nov-2011	3	5	6	1254	41,19917679	7						99	99	99	99	99	99	99			136	9,5	83,5	21	20	22	22	2	2	3	10-May-2012	5	0	5	2	2
40		2015	2	1	2	1	5	9	2	4	30	4-Sep-2008	15-Nov-2011	3	2	10	1167	38,34086227	15						99	99	99	99	99	99	99			124	9,100000381	78,19999695	15	16	18	18	2	2	3	20-May-2012	5	0	5	2	2
140		2016	2	1	2	2	5	9	2	3	31	23-Apr-2008	18-Nov-2011	3	6	25	1304	42,84188843	14						99	99	99	99	99	99	99			130	9,5	78	16	20	17	20	2	2	3	21-May-2012	11	2	13	1	1
75		2017	2	1	2	2	5	9	1	4	32	2-Jan-2008	8-Sep-2011	3	8	5	1345	44,18891144	28						99	99	99	99	99	99	99			129	8,199999809	77,69999695	20	20	22	21	2	2	3	8-Mar-2012	7	2	9	1	2
118,5999985		2018	2	1	2	1	5	1	1	8	33	22-Oct-2006	15-Aug-2011	4	9	23	1758	57,75770187	15						99	99	99	99	99	99	99			135	9,5	80	26	23	36	26	2	2	3	6-Mar-2012	6	4	10	1	2
20		2019	2	1	2	2	5	1	1	1	4	26-Aug-2008	31-Aug-2011	3	0	4	1100	36,13962936	13						99	99	99	99	99	99	99			138	11,39999962	82,69999695	18	19	17	20	2	2	3	8-Mar-2012	6	3	9	2	2
55		2020	2	1	2	1	5	9	1	3	34	9-Apr-2010	8-Sep-2011	1	4	30	517	16,98562622	24						99	99	99	99	99	99	99			101	6,199999809	68,69999695	10	12	13	12	2	2	3	9-Mar-2012	4	0	4	3	2
60		2021	2	1	2	2	5	9	1	4	32	13-Feb-2011	3-Oct-2011	0	7	19	232	7,622176647	6						99	99	99	99	99	99	99			92	4,699999809	64,40000153	6	7	7	9	2	2	3	2-Apr-2012	4	0	4	3	1
30		2022	2	1	2	2	5	9	1	6	35	17-May-2010	16-Sep-2011	1	3	31	487	16	2						99	99	99	99	99	99	99			107	6,199999809	66,69999695	11	10	15	11	2	2	3	21-Mar-2012	3	0	3	1	1
20		2023	2	1	2	2	5	9	2	6	35	31-May-2008	26-Oct-2011	3	4	25	1243	40,83778381	15						99	99	99	99	99	99	99			122	8,300000191	77	17	19	19	21	2	2	3	20-Apr-2012	7	2	9	3	2
98		2024	2	1	2	2	5	99	99	6	36	30-Aug-2009	3-Oct-2011	2	1	4	764	25,10061646	6						99	99	99	99	99	99	99				98	998					2	3	3	3-Apr-2012	4	0	4	1	2
40		2025	2	1	2	2	5	1	2	3	37	20-Oct-2009	27-Oct-2011	2	0	7	737	24,21355247	22						99	99	99	99	99	99	99			120	8,100000381	71	18	11	18	20	2	2	3	21-Apr-2012	11	10	21	3	2
20		2026	2	1	2	2	5	9	2	2	38	27-Oct-2008	10-Oct-2011	2	11	13	1078	35,4168396	6						99	99	99	99	99	99	99			106	7	74,59999847	18	21	20	20	2	2	3	4-Apr-2012	3	0	3	3	2
35		2027	2	1	2	2	5	9	2	2	28	14-Feb-2010	2-Feb-2012	1	11	18	718	23,58932304	9						99	99	99	99	99	99	99			124	6,800000191	67	13	17	14	15	2	2	3	15-Aug-2012	3	0	3	2	1
30		2028	2	1	2	1	5	9	2	4	39	4-Nov-2009	3-Nov-2011	1	11	29	729	23,95071793	14						99	99	99	99	99	99	99			132	9,199999809	79	14	16	14	20	2	2	3	28-Apr-2012	6	3	9	3	2
60		2029	2	0	2	1	5	1	1	6	35	24-Sep-2009	5-Sep-2011	1	11	11	711	23,35934258	45						99	99	99	99	99	99	99			98	8,600000381	74,30000305	15	17	15	14		2
70		2030	2	0	2	2	5	9	1	2	38	30-Nov-2010	19-Sep-2012	0	9	19	659	21,65092468	13						99	99	99	99	99	99	99			97	4,099999905	54,09999847	6	7	9	7		2
		2031	2	0	2	1	5	98	98	3	60	24-Feb-2006													99	99	99	99	99	99	99				98	998						1
40		2032	2	0	2	2	5	9	1	8	43	17-Feb-2010	10-Nov-2011	1	8	22	631	20,73100662	10						99	99	99	99	99	99	99			126	8,100000381	74	14	16	15	18		2
		2033	2	0	2	1	5	98	98	2	61	18-May-2008													99	99	99	99	99	99	99				98	998						1
35		2034	2	0	2	1	5	1	2	2	27	21-Dec-2008	15-Feb-2012	3	1	25	1151	37,81519318	2						99	99	99	99	99	99	99			114	8,699999809	76,80000305	22	21	29	23		2
20		2035	2	0	2	1	5	1	2	6	62	13-Jan-2011	22-Dec-2011	0	11	8	343	11,26899338	46						99	99	99	99	99	99	99			94	3,799999952	56,20000076	7	9	8	8		2
60		2036	2	0	2	1	5	9	1	6	63	3-Sep-2010	6-Feb-2012	1	5	4	521	17,11704254	6						99	99	99	99	99	99	99			90	5,199999809	63,5	7	8	12	9		2
26,60000038		2037	2	0	2	2	5	1	1	2	64	23-Jul-2010	30-Jan-2012	1	6	8	556	18,26694107	17						99	99	99	99	99	99	99			134	7,400000095	71	13	14	13	10		2
20		2038	2	0	2	1	5	9	1	6	65	8-Jul-2010	7-Feb-2012	1	6	31	579	19,02258682	5						99	99	99	99	99	99	99			120	8,899999619	77,5	15	15	15	16		2
100		2039	2	0	2	2	5	1	2	2	41	27-Oct-2009	7-Dec-2011	2	1	11	771	25,33059502	9						99	99	99	99	99	99	99			128	7,5	66	14	8	13	16		2
60		2040	2	0	2	1	5	1	1	4	30	9-May-2011	28-Dec-2011	0	7	20	233	7,655030727	12						99	99	99	99	99	99	99			94	5,300000191	65	5	8	8	7		2
72,19999695		2041	2	0	2	1	5	1	2	2	66	13-Sep-2007	30-Dec-2011	4	3	17	1569	51,54825592	15						99	99	99	99	99	99	99			140	8,300000191	80	19	19	26	21		2
40		2042	2	0	2	2	5	9	1	7	67	13-Sep-2010	29-Nov-2011	4	2	16	442	14,52156067	13						99	99	99	99	99	99	99			98	6,599999905	68,30000305	14	16	16	15		2
60		2043	2	0	2	1	5	1	1	1	4	11-Nov-2007	24-Nov-2011	4	0	13	1474	48,42710495	3						99	99	99	99	99	99	99			116	12,30000019	95,69999695	24	23	29	29		2
20		2044	2	0	2	1	5	9	1	2	25	12-Nov-2010	25-Aug-2011	0	9	12	286	9,396304131	6						99	99	99	99	99	99	99			104	4,5	56	7	7	12	9		2
20		2045	2	0	2	2	5	9	2	6	62	13-Jan-2011	22-Dec-2011	0	11	8	343	11,26899338	46						99	99	99	99	99	99	99			96	4	57,70000076	6	10	7	8		2
		2046	2	0	2	1	5	98	98	4	68	14-Jul-2007													99	99	99	99	99	99	99				98	998						3
45		2047	2	1	2	1	5	1	1	10	40	12-Sep-2009	8-Mar-2012	2	5	26	908	29,83162308	2						99	99	99	99	99	99	99			148	10,69999981	82,5	15	18	16	19	2	2	3	4-Sep-2012	3	0	3	1	2
75		2048	2	1	2	1	5	1	1	2	41	28-May-2011	7-Mar-2012	0	9	10	284	9,330595016	8						99	99	99	99	99	99	99			102	5,599999905	66	5	5	5	8	2	2	3	12-Sep-2012	7	0	7	3	2
90		2049	2	1	2	2	5	1	1	2	38	19-Apr-2008	6-Apr-2012	3	11	17	1448	47,57289505	8						99	99	99	99	99	99	99			122	7,300000191	74	20	21	19	22		1	1		7	0	7
		2050	2	1	2	1						11-Nov-2010
30		2051	2	1	2	2	5	9	1	6	44	7-Feb-2008	15-Nov-2011	3	9	7	1377	45,24024582	6						99	99	99	99	99	99	99			122	9,5	78,19999695	21	20	22	21	2	2	2		2	0	2
113,4000015		2052	2	1	2	1	5	12	1	2	42	22-Jul-2007	29-Jun-2011	3	11	7	1438	47,24435425	21						99	99	99	99	99	99	99			111	8,100000381	79	18	16	16	20	2	2	2		8	5	13
		2053	2	1	2	1						17-Aug-2010
		2054	2	1	2	1						26-Nov-2008
5		2055	2	1	2	2	5	9	2	5	46	17-Jun-2008	17-Jul-2012	4	0	30	1491	48,98562622	4						99	99	99	99	99	99	99			160	15,19999981	96,59999847	23	25	34	27	2	2	3		6	1	7	2	2
35		2056	2	1	2	2	5	9	3	6	47	20-Jul-2010	17-Jul-2012	1	11	28	728	23,91786385	5						99	99	99	99	99	99	99			110	7,199999809	71,5	9	15	15	15	2	2	3		6	0	6	3	2
40		2057	2	1	2	2	5	9	1	1	8	15-Oct-2009	26-Jul-2012	2	9	11	1015	33,34702301	6						99	99	99	99	99	99	99			126	9,699999809	85,5	19	20	23	21	2	2	3		5	0	5	1	2
72,19999695		2058	2	1	2	2	5	9	2	5	46	20-Oct-2008	19-Jun-2012	3	7	29	1338	43,95893097	8						99	99	99	99	99	99	99			106	7,800000191	74,40000153	20	21	28	22	2	2	3		8	4	12	3	2
60		2059	2	1	2	2	5	1	3	4	32	15-Jun-2010	6-Jul-2012	2	0	22	752	24,70636559	10						99	99	99	99	99	99	99			126	9,600000381	78	14	16	13	21	2	2	3		6	0	6	3	1
31,20000076		2060	2	1	2	2	5	9	1	3	55	21-Dec-2010	30-Jul-2012	1	7	9	587	19,28542137	4						99	99	99	99	99	99	99			118	7	73	14	17	15	15	2	2	3		6	0	6	2	2
30		2061	2	1	2	2	5	9	1	1	4	22-May-2011	11-Jul-2012	1	1	21	416	13,66735077	2						99	99	99	99	99	99	99			114	6	68	8	13	11	13	2	2	3		3	0	3	3	2
10		2062	2	1	2	2	5	9	1	6	49	17-Jun-2009	10-Jul-2012	3	0	23	1119	36,7638588	8						99	99	99	99	99	99	99			120	9,5	84,09999847	17	20	21	20	2	2	3		7	1	8	3	2
45		2063	2	1	2	2	5	1	1	1	4	17-Jul-2010	13-Jul-2012	1	11	27	727	23,88500977	28						99	99	99	99	99	99	99			114	7,300000191	68	14	18	16	17	2	2	3		10	8	18	2	1
20		2064	2	1	2	1	5	1	1	5	50	13-Jun-2009	25-May-2012	2	11	12	1077	35,38398361	8						99	99	99	99	99	99	99			126	10,39999962	80	20	20	22	21	2	2	2	19-Nov-2012	7	2	9	1	2
70		2065	2	1	2	2	5	1	1	1	5	7-Oct-2008	20-Jun-2012	3	8	12	1352	44,41889191	7						99	99	99	99	99	99	99			154	11,69999981	79,30000305	24	21	29	22	2	2	3		8	2	10	3	2
10		2066	2	1	2	2	5	1	2	1	4	1-Jul-2010	16-Jul-2012	1	11	16	746	24,5092411	33						99	99	99	99	99	99	99			150	13	94	17	11	22	21	2	2	3		4	0	4	3	2
55		2067	2	1	2	2	5	9	2	3	51	14-Oct-2010	28-Feb-2012	1	4	15	502	16,49281311	13						99	99	99	99	99	99	99			137	8,100000381	71	12	15	13	18	2	2	2		6	0	6	3	1
30		2068	2	1	2	2	5	9	1	3	52	13-Sep-2007	5-Jul-2012	4	9	22	1757	57,72484589	15						99	99	99	99	99	99	99			130	9,5	85	19	22	32	19	2	2	3		8	5	13	3	2
50		2069	2	1	2	2	5	1	1	2	53	6-Oct-2009	6-Apr-2012	2	5	31	913	29,99589348	11						99	99	99	99	99	99	99			114	7,199999809	78	15	20	15	22	2	2	3		4	0	4	3	2
30		2070	2	1	2	2	5	1	1	2	54	16-Jul-2008	3-Apr-2012	3	8	17	1357	44,5831604	5						99	99	99	99	99	99	99			132	7,900000095	76,59999847	23	23	26	25	2	2	3		4	0	4	3	2
30		2071	2	1	2	2	5	9	1	3	55	7-May-2011	3-Apr-2012	0	10	27	332	10,90759754	18						99	99	99	99	99	99	99			112	6,199999809	71,69999695	8	12	12	13	2	2	3		5	0	5	3	2
25		2072	2	1	2	2	5	9	2	6	47	22-Jul-2010	3-Apr-2012	1	8	12	621	20,40246391	11						99	99	99	99	99	99	99			118	6,800000191	72,80000305	15	16	15	15	2	2	3		5	0	5	3	2
30		2073	2	1	2	2	5	1	1	1	5	8-Apr-2011	23-Apr-2012	1	0	16	381	12,51745415	5						99	99	99	99	99	99	99			112	5,800000191	66,40000153	10	14	12	15	2	2	3		11	0	11	3	1
0		2074	2	1	2	2	5	9	1	2	56	20-Mar-2010	27-Apr-2012	2	1	9	769	25,26488686	7						99	99	99	99	99	99	99			136	8,699999809	78,90000153	16	18	16	20	2	2	3		11	0	11	3	2
50		2075	2	1	2	1	5	1	1	3	57	17-Jun-2009	17-Apr-2012	2	9	31	1035	34,00410843	15						99	99	99	99	99	99	99			106	7,300000191	73	18	20	15	20	2	2	3		6	1	7	3	2
60		2076	2	1	2	1	5	1	2	5	46	2-May-2011	12-Apr-2012	0	11	11	346	11,36755657	13						99	99	99	99	99	99	99			94	5,300000191	67	5	8	5	14	2	2	3		3	0	3	3	2
10		2077	2	1	2	1	5	9	2	2	58	30-Sep-2010	11-Apr-2012	1	6	11	559	18,36550331	5						99	99	99	99	99	99	99			144	10,10000038	75	14	15	14	18	2	2	3		5	0	5	3	2
50		2078	2	1	2	2	5	9	1	1	4	20-Feb-2011	4-May-2012	1	2	13	439	14,42299747	4						99	99	99	99	99	99	99			102	5,300000191	64,90000153	10	14	14	15	2	2	3		2	0	2	3	2
20,60000038		2079	2	1	2	1	5	1	5	5	46	1-Nov-2007	10-Apr-2012	4	5	9	1622	53,28952789	4						99	99	99	99	99	99	99			126	9,899999619	80	15	21	25	21	2	2	3		4	1	5	2	1
45		2080	2	1	2	1	5	9	1	2	54	11-Jul-2008	27-Aug-2012	4	1	17	1508	49,54414749	13						99	99	99	99	99	99	99			146	11,5	85,59999847	20	20	23	24	2	2	2		9	9	18
60		2081	2	1	2	1	5	9	1	1	4	22-Jun-2011	10-Aug-2012	1	1	20	415	13,63449669	7						99	99	99	99	99	99	99			108	5,5	62,5	8	14	12	15	2	2	1		5	0	5
40		2082	2	0	2	2	5	1	2	3	57	18-Dec-2008	27-Sep-2011	2	9	9	1013	33,28131485	1						99	99	99	99	99	99	99			126	10	86,30000305	17	21	20	21		2
30		2083	2	0	2	2	5	9	2	3	37	20-Oct-2010	14-Oct-2011	0	11	24	359	11,79466152	5						99	99	99	99	99	99	99			100	5,800000191	60,90000153	6	12	11	12		2
		2084	2	0	2	2	5	98	98	4	30	29-Dec-2006													99	99	99	99	99	99	99				98	998						3
15		2085	2	0	2	2	5	9	2	3	69	22-Jun-2009	14-Oct-2011	2	3	23	844	27,72895241	9						99	99	99	99	99	99	99			122	7,800000191	74,19999695	15	18	18	20		2
45		2086	2	0	2	1	5	9	2	4	30	9-Dec-2008	13-Sep-2011	2	9	4	1008	33,11704254	4						99	99	99	99	99	99	99			104	7,800000191	76,80000305	21	20	26	21		2
		2087	2	0	2	1	5	98	98	4	70	25-Dec-2007													99	99	99	99	99	99	99				98	998						3
65		2088	2	0	2	1	5	9	1	6	71	23-Dec-2008	13-Sep-2011	2	8	20	994	32,65708542	7						99	99	99	99	99	99	99			119	8,800000191	79,09999847	18	19	20	22		2
40		2089	2	0	2	2	5	1	1	8	72	19-Jul-2006	27-Sep-2011	5	2	9	1896	62,2915802	19						99	99	99	99	99	99	99			138	12,69999981	99,30000305	26	22	37	27		2
45		2090	2	0	2	2	5	1	1	3	73	21-Aug-2006	15-Nov-2011	5	2	25	1912	62,8172493	8						99	99	99	99	99	99	99			141	12,69999981	93	25	25	35	27		2
		2091	2	0	2	1	5	98	98	6	44	23-Apr-2008																														3
		2092	2	0	2	2	5	98	98	1	4	16-Aug-2010																														3
20		2093	2	0	2	1	5	9	3	2	74	31-Dec-2010	29-Sep-2011	0	8	28	272	8,9363451	3						99	99	99	99	99	99	99			92	4,800000191	69,19999695	6	9	9	9		2
32,5		2094	2	0	2	2	5	1	1	6	76	30-Nov-2010	19-Mar-2012	1	3	19	475	15,60574913	18						99	99	99	99	99	99	99			138	7,699999809	68	12	15	13	12		2
60		2095	2	0	2	1	5	1	1	1	4	14-May-2011	27-Mar-2012	0	10	13	318	10,44763851	13						99	99	99	99	99	99	99			106	5,300000191	64	10	7	13	11		2
30		2096	2	0	2	2	5	1	1	1	4	26-Feb-2011	27-Mar-2012	1	0	30	395	12,97741318	8						99	99	99	99	99	99	99			118	6,900000095	73	11	14	13	12		2
50		2097	2	0	2	2	5	1	1	2	156	10-Jun-2010	22-Mar-2012	0	9	12	651	21,38809013	3						99	99	99	99	99	99	99			92	4,099999905	57	8	8	8	7		2
62,40000153		2098	2	0	2	2	5	1	1	2	156	10-Jun-2010	22-Mar-2012	0	9	12	651	21,38809013	6						99	99	99	99	99	99	99			86	4,699999809	57	7	11	8	7		2
60		2099	2	0	2	2	5	1	1	4	75	25-Feb-2010	28-Feb-2012	2	0	3	733	24,08213615	11						99	99	99	99	99	99	99			116	7	72,5	12	17	15	15		2
35		2100	2	0	2	1	5	1	1	2	77	23-Aug-2010	24-Jan-2012	1	5	2	519	17,05133438	26						99	99	99	99	99	99	99			130	7,800000191	71	10	17	14	10		2
65		2101	2	0	2	1	5	12	1	4	68	18-Apr-2010	22-Jul-2011	1	3	4	460	15,11293602	23						99	99	99	99	99	99	99			117	7,300000191	71,19999695	12	11	13	13		2
70		2104	2	1	2	1	5	9	1	5	78	11-Sep-2009	30-Jul-2012	2	10	18	1053	34,59548187	10						99	99	99	99	99	99	99			128	8,300000191	72,59999847	14	19	16	17		2	3		2	0	2
70		2105	2	0	2	1	5	9	2	5	80	7-Dec-2008	19-Jun-2012	3	6	11	1290	42,3819313	8						99	99	99	99	99	99	99			150	10,69999981	78	20	22	22	24		2
0		2106	2	1	2	2	5	9	1	6	47	1-Sep-2010	8-Aug-2012	1	11	7	707	23,22792625	8						99	99	99	99	99	99	99			118	6,900000095	70	14	17	16	19		2	3		8	0	8
35		2107	2	0	2	2	5	9	3	2	42	11-May-2011	31-Jul-2012	1	2	21	447	14,68583202	12						99	99	99	99	99	99	99			116	6,400000095	69,90000153	10	14	15	15		2
20		2108	2	0	2	2	5	1	1	1	2	24-Jun-2010	4-Jul-2012	2	0	11	741	24,3449688	15						99	99	99	99	99	99	99			130	8,800000191	74,59999847	16	9	13	20		2
111,8000031		2109	2	0	2	1	5	12	2	8	90	17-Oct-2006	29-Mar-2011	4	5	11	1624	53,35523605	13						99	99	99	99	99	99	99			112	10,10000038	91,09999847	24	21	25	25		2
		2110	2	0	2	1	5	99	99	4	81	6-Nov-2007													98	98	98	98	98	98	98				98	998						3
		2111	2	0	2	2	5	98	98	7	91	24-Jul-2010							0						99	99	99	99	99	99	99				98	998						3
		2112	2	0	2	1	5	98	98	2	92	23-May-2008							0						99	99	99	99	99	99	99				98	998						3
		2113	2	0	2	2	5	98		2	93	14-Oct-2007							0						98	98	98	98	98	98	98				98	998						3
110		2114	2	0	2	1	5	9	1	2	77	29-Jan-2011	7-Feb-2012	1	0	9	374	12,28747463	6						99	99	99	99	99	99	99			106	4,800000191	61	6	9	7	5		2
		2115	2	0	2	1	5	98	98	4	83	12-Jul-2007							0																98	998						3
		2116	2	0	2	1	5	98	98	5	82	16-Nov-2010							0						99	99	99	99	99	99	99				98	998						3
		2117	2	0	2	2	5	98	98	4	83	19-Mar-2009							0																							3
		2118	2	0	2	1	5	99		8	94	4-Dec-2008							0																98	998						3
		2119	2	0	2	2	5			4	95	11-Aug-2010							0																98	998						3
		2120	2	0	2	1	5	98	98	4	96	4-Apr-2007							0																98	998						3
		2121	2	0	2	2	5	98	98	6	97	14-Nov-2006							0																98	998						3
		2122	2	0	2	1	5	98	98	2	61	5-Apr-2010							0																98	998						3
		2123	2	0	2	1	5	98	98	7	100	1-Oct-2008							0																98	998						3
		2124	2	0	2	1	5	98	98	6	101	9-Jan-2011							0																98	998						3
		2125	2	0	2	1	5	98	98	4	70	7-Aug-2010							0																98	998						3
		2126	2	0	2	1	5	98	98	1	7	21-Sep-2011							0																98	998						0
		2127	2	0	2	1	5	98	98	3	102	14-May-2011							0																98	998						3
56,79999924		2128	2	0	2	2	5	1	1	2	89	22-Jul-2009	19-Jul-2012	2	11	28	1093	35,90965271	17						99	99	99	99	99	99	99			132	9,600000381	75,5	15	18	19	22		2
		2129	2	0	2	1	5	98	98	2	103	16-Dec-2006							0																98	998						3
115		2130	2	0	2	1	5	1	3	3	69	17-Feb-2011	28-Mar-2012	1	1	10	405	13,30595493	1						99	99	99	99	99	99	99			98	4,800000191	66	7	5	3	12		2
35		2131	2	0	2	1	5	9	1	2	69	12-Jul-2011	18-Jul-2012	1	0	7	372	12,22176552	4						99	99	99	99	99	99	99			112	6,400000095	68,19999695	7	13	12	12		2
110		2132	2	0	2	2	5	9	2	2	28	11-May-2009	23-Aug-2012	3	3	13	1200	39,42505264	9						99	99	99	99	99	99	99			130	9,5	78,09999847	17	18	19	18		2
55		2133	2	0	2	2	5	9	2	1	4	15-Jan-2010	27-Apr-2012	2	3	12	833	27,36755562	2						99	99	99	99	99	99	99			132	8,100000381	78,19999695	16	19	16	19		2
35		2134	2	0	2	2	5	9	1	2	86	12-Aug-2010	24-Apr-2012	1	8	12	621	20,40246391	1						99	99	99	99	99	99	99			138	8,600000381	77,59999847	14	14	14	16		2
5		2135	2	0	2	1	5	9	1	2	58	26-Apr-2010	3-Apr-2012	1	11	8	708	23,26078033	4						99	99	99	99	99	99	99			126	8,699999809	77	15	18	19	20		2
55		2136	2	0	2	2	5	9	1	2	24	9-Jun-2009	24-Apr-2012	2	10	15	1050	34,49692154	1						99	99	99	99	99	99	99			102	5,599999905	66,59999847	16	16	18	18		2
65		2137	2	0	2	2	5	1	2	1	2	31-Oct-2010	7-May-2012	1	6	6	554	18,20123291	4						99	99	99	99	99	99	99			110	6	70	15	14	18	16		2
		2138	2	0	2	2	5	98	98	2	85	18-Jun-2008							0																98	998						3
		2139	2	1	2	1	5	98	98	2	84	11-Aug-2010							0																98	998						0
		2140	2	0	2	1	5	99		2	25	19-Aug-2011							0																98	998						3
50		2141	2	0	2	1	5	9	1	2	41	1-Nov-2007	6-Apr-2012	4	5	5	1618	53,15811157	4						99	99	99	99	99	99	99			128	10	88,5	24	23	33	28		2
30		2142	2	0	2	1	5	9	3	6	88	20-Oct-2010	26-Apr-2012	1	6	6	554	18,20123291	3						99	99	99	99	99	99	99			138	7,5	80,5	11	20	12	19		2
55		2143	2	0	2	2	5	9	1	2	77	26-Aug-2010	5-Apr-2012	1	7	10	588	19,31827545	23						99	99	99	99	99	99	99			130	6,699999809	69,30000305	11	14	14	10		2
30		2144	2	0	2	1	5	1	1	2	51	12-Feb-2011	2-May-2012	1	2	19	445	14,62012291	12						99	99	99	99	99	99	99			96	6	72	6	9	12	10		2
50		2145	2	0	2	1	5	1	1	4	70	7-Oct-2010	6-Apr-2012	1	5	30	547	17,97125244	2						99	99	99	99	99	99	99			146	9,899999619	79,69999695	14	14	15	16		2
35		2146	2	0	2	2	5	9	1	4	32	24-Feb-2010	6-Mar-2012	2	0	11	741	24,3449688	7						99	99	99	99	99	99	99			120	6,800000191	70,19999695	16	19	18	20		2
20		2147	2	0	2	1	5	9	1	5	53	30-Sep-2010	18-Apr-2012	1	6	18	566	18,59548187	15						99	99	99	99	99	99	99			98	6,599999905	70	14	14	14	15		2
		2148	2	0	2	2	5			1	4	28-Oct-2010																							98	998						3
50		2149	2	0	2	1	5	9	1	6	104	18-Aug-2010	30-May-2012	1	9	12	651	21,38809013	1						99	99	99	99	99	99	99			142	8,699999809	73	15	18	14	21		2
41,29999924		2150	2	1	2	1	5	9	1	2	58	15-May-2009	30-May-2012	3	0	15	1111	36,50102615	6						99	99	99	99	99	99	99			134	10	77,5	19	20	21	22		2
60		2151	2	0	2	1	5	1	1	6	76	15-Jun-2011	31-May-2012	0	11	16	351	11,53182793	13						99	99	99	99	99	99	99			92	4,800000191	64,80000305	8	9	12	9		2
20		2152	2	1	2	2	5	1	1	3	105	26-Apr-2011	15-May-2012	1	0	20	385	12,64887047	4						99	99	99	99	99	99	99			110	6	64	12	13	13	10		2
45		2153	2	1	2	1	5	9	1	1	6	13-Apr-2011	14-May-2012	1	1	2	397	13,04312134	12						99	99	99	99	99	99	99			104	5,599999905	66	8	13	9	9		2
20		2154	2	0	2	1	5	9	1	1	4	3-May-2011	14-May-2012	1	0	12	377	12,38603687	6						99	99	99	99	99	99	99			112	6,5	68,69999695	8	12	12	13		2
30		2155	2	0	2	1	5	1	1	2	29	17-Jul-2011	27-Apr-2012	0	9	11	285	9,36345005	2						99	99	99	99	99	99	99			112	6,599999905	70	7	11	11	10		2
40		2156	2	0	2	1	5	9	1	5	106	26-Aug-2010	6-Apr-2012	1	7	11	589	19,35112953	18						99	99	99	99	99	99	99			118	6,300000191	69	14	17	14	15		2
60		2157	2	0	2	1	5	9	1	4	39	26-Aug-2011	10-Aug-2012	0	11	15	350	11,49897289	14						99	99	99	99	99	99	99			108	6,300000191	68,5	7	12	12	13		2
		2162	2	0	2	1	5	98	98	11	109	29-Sep-2009													99	99	99	99	99	99	99				98	998						0
		2163	2	1	2	1	5	98	98	2	87	15-May-2010													99	99	99	99	99	99	99				98	998						3			0	0	0
25		2168	2	0	2	1	5	9	1	5	111	16-Sep-2011	26-Jun-2012	0	9	10	284	9,330595016	5						99	99	99	99	99	99	99			104	5	65	6	12	8	10		2
30		2169	2	0	2	1	5	1	1	6	112	19-Jun-2010	16-Jul-2012	2	0	28	758	24,90349007	1						99	99	99	99	99	99	99			124	9,899999619	81,19999695	14	14	16	15		2
		2170	2	0	2	1
		2171	2	0	2	1	5	98	98	7	113	15-Nov-2010													99	99	99	99	99	99	99				98	998						3
35		2172	2	0	2	1	5	9	2	4	83	10-Jul-2008	6-Jul-2012	3	11	26	1457	47,86858368	14						99	99	99	99	99	99	99			118	9,100000381	83,5	22	21	25	21		2
25		2173	2	1	2	1	5	9	2	2	114	18-Aug-2010	18-Jun-2012	1	9	31	670	22,01231956	34						99	99	99	99	99	99	99			118	6,699999809	68,5	14	17	16	15	2	2			8	2	10
20		2174	2	0	2	1	5	9	1	1	8	25-May-2009	10-Jul-2012	3	1	16	1142	37,51950836	46						99	99	99	99	99	99	99			118	11,30000019	88,5	19	20	22	20		2
80		2175	2	0	2	1	5	1	2	3	115	17-Jun-2010	9-Jul-2012	2	0	23	753	24,73921967	17						99	99	99	99	99	99	99			108	6,400000095	72	11	13	13	10		2
35		2176	2	0	2	2	5	9	2	2	25	8-Jun-2009	17-Jul-2012	3	1	9	1135	37,28952789	8						99	99	99	99	99	99	99			148	9,600000381	77	19	21	26	21		2
		2177	2	0	2	1	5	98	98	2	41	27-Sep-2010													99	99	99	99	99	99	99				98	998						3
105		2178	2	1	2	1	5	9	2	4	117	26-Sep-2007	21-Sep-2011	3	11	25	1456	47,83572769	2						99	99	99	99	99	99	99			133	10,39999962	82,30000305	18	21	23	21		2			0	0	0
		2179			2	2
79,80000305		2180	2	0	2	2	5	12	2	12	119	31-Aug-2006	22-Mar-2011	4	6	20	1664	54,66940308	21						99	99	99	99	99	99	99			118	10,19999981	106	23	24	29	21		2
		2181		0	2	1	5	11	1	3	120	30-Nov-2010	9-Mar-2011	0	3	8	99	3,252566814	6						99	99	99	99	99	99	99			85	4	56,29999924	3	2	5	3		2
		2182	2	0	2	1	5	98	98	4	121	26-Aug-2010													99	99	99	99	99	99	99				98	998						3
60		2183	2	1	2	2	5	1	1	5	111	13-Aug-2009	21-Sep-2012	3	1	9	1135	37,28952789	18						99	99	99	99	99	99	99			120	9,399999619	85	21	15	18	21		2			10	2	12
70		2184	2	1	2	2	5	9	1	2	61	2-Apr-2010	10-Sep-2012	2	5	10	892	29,30595398	17						99	99	99	99	99	99	99			106	6,800000191	71,19999695	13	20	18	15	2	2	3		16	5	21
0		2185	2	1	2	1	5	9	4	2	42	14-Oct-2010	12-Sep-2012	1	10	29	699	22,96509171	26						99	99	99	99	99	99	99			110	7,099999905	75,09999847	15	19	19	16		2	3		10	0	10
100		2186	2	0	2	1	5	9	1	1	7	20-Aug-2009	2-Oct-2012	3	1	13	1139	37,42094421	19						99	99	99	99	99	99	99			124	7,5	82,5	14	17	19	8		2
30		2187	2	1	2	1	5	9	1	5	116	26-May-2011	3-Sep-2012	1	3	17	466	15,31006145	48						99	99	99	99	99	99	99			134	9,100000381	76,69999695	10	14	15	16		2	3		8	0	8
40		2188	2	0	2	2	5	9	5	2	123	11-Aug-2010	26-Sep-2012	2	1	17	777	25,52772141	5						99	99	99	99	99	99	99			132	9,600000381	78	19	18	18	21		2
65		2189	2	1	2	1	5	9	1	1	4	21-Feb-2009	10-Sep-2012	3	6	18	1297	42,61190796	17						99	99	99	99	99	99	99			118	10,69999981	82,69999695	23	20	22	21	2	2			8	0	8
20		2190	2	1	2	1	5	9	1	2	122	13-Feb-2011	20-Sep-2012	1	7	7	585	19,21971321	8						99	99	99	99	99	99	99			122	7,599999905	71,19999695	13	15	16	15		2			9	0	9
50		2191	2	0	2	2	5	9	2	2	125	24-Nov-2009	6-Mar-2012	2	3	12	833	27,36755562	22						99	99	99	99	99	99	99			115	7,599999905	74,80000305	15	18	18	20		2
30		2192	2	0	2	1	5	9	1	2	156	18-May-2011	6-Mar-2012	0	9	19	293	9,626283646	14						99	99	99	99	99	99	99			103	5,300000191	61	6	9	9	10		2
70		2193	2	0	2	2	5	9	1	2	42	6-May-2011	23-Mar-2012	0	10	17	322	10,57905579	11						99	99	99	99	99	99	99			92	4,099999905	55	5	8	7	9		2
		2194	2	0	2	1	5	98	98	2	25	12-Jul-2011													99	99	99	99	99	99	99				98	998						3
40		2195	2	0	2	2	5	9	1	4	124	13-Sep-2010	28-Mar-2012	1	6	14	562	18,46406555	12						99	99	99	99	99	99	99			114	8	75	15	17	13	18		2
		2196	2	1	2	1	5	98	98	5	106	5-Mar-2011													99	99	99	99	99	99	99				98	998						3			4	0	4
70		2197	2	1	2	1	5	9	1	2	28	21-Jul-2009	13-Jul-2012	2	11	23	1088	35,7453804	14						99	99	99	99	99	99	99			140	10,69999981	82,80000305	18	20	22	21		2			2	3	5
		2198	2	1	2	2	5	98	98	3	34	11-Aug-2010													99	99	99	99	99	99	99				98	998						3			6	0	6
		2199	2	1	2	2	5	98	98	98		24-Jul-2009													99	99	99	99	99	99	99				98	998						3			12	0	12
		2200	2	1	2	1	5	98	98	6	44	25-Oct-2009													99	99	99	99	99	99	99				98	998						3			7	1	8
		2201	2	1	2	1	5	98	98	1	12	19-Oct-2010													99	99	99	99	99	99	99				98	998						3			1	0	1
80		2202	2	1	2	2	5	11	2	4	70	23-May-2008	20-Apr-2011	2	10	27	1062	34,8911705	3						99	99	99	99	99	99	99			107	7,5	75,30000305	16	17	17	21		2			1	0	1
		2203	2	1	2	2	5	98	98	4	126	25-May-2009													99	99	99	99	99	99	99				98	998						3			2	0	2
		2204	2	1	2	1	5	98	98	7	91	8-Nov-2008													99	99	99	99	99	99	99				98	998						3			2	0	2
100		2205	2	1	2	1	5	9	1	4	39	11-Jan-2008	4-Jun-2012	4	4	23	1606	52,7638588	3						99	99	99	99	99	99	99			144	13,39999962	92,80000305	23	25	32	24		2			1	0	1
		2206	2	1	2	2	5	98	98	1	2	3-Nov-2010													99	99	99	99	99	99	99				98	998						3			3	0	3
		2207	2	1	2	2	5	98	98	3	29	7-Dec-2007													99	99	99	99	99	99	99				98	998						3			3	0	3
		2208	2	1	2	1	5	98	98	7	127	13-Jul-2010													99	99	99	99	99	99	99				98	998						3			1	0	1
		2209	2	1	2	1	5	98	98	2	128	23-May-2011													99	99	99	99	99	99	99				98	998						3			3	0	3
55		2210	2	1	2	1	5	9	2	4	129	23-Nov-2010	16-Feb-2012	1	2	24	450	14,78439426	15						99	99	99	99	99	99	99			118	6	64	6	13	7	10		2			3	0	3
		2211	2	1	2	2	5	98	98	2	103	15-Nov-2007													99	99	99	99	99	99	99				98	998						3	0		6	0	6
		2212	2	1	2	1	5	9	2	1	11	27-Nov-2008	13-Sep-2011	2	9	16	1020	33,51129532	5						99	99	99	99	99	99	99			156	11,60000038	83,69999695	17	19	22	22		2	0		4	0	4
85		2213	2	1	2	1	5	11	1	2	41	30-Dec-2007	8-Jun-2011	3	5	8	1256	41,26488876	8						99	99	99	99	99	99	99			135	8,199999809	73,40000153	16	22	19	21	2	2	2		5	2	7	3	2
149,6999969		2214	2	1	2	2	5	12	7	4	121	9-Jun-2008	4-Apr-2011	2	9	25	1029	33,80698013	9						99	99	99	99	99	99	99			118	8,5	78,5	16	19	13	20	2	2	2		6	2	8	3	2
50		2215	2	1	2	2	5	1	2	2	107	12-Feb-2009	26-Sep-2011	2	7	13	956	31,40862465	7						99	99	99	99	99	99	99			140	10,5	78,59999847	14	19	18	22		2			4	1	5
		2216	2	1	2	2	5	12	2	5	131	30-Sep-2006	18-Jul-2011	4	9	17	1752	57,56057358	9						99	99	99	99	99	99	99			127	9,800000191	84,30000305	21	22	22	19		2			3	0	3
70		2217	2	1	2	2	5	12	1	2	130	26-Aug-2010	7-Jul-2011	0	10	10	315	10,34907627	8						99	99	99	99	99	99	99			111	6,099999905	67,5	9	12	12	11		2	2		5	0	5
55		2218	2	1	2	1	5	12	1	2	77	17-Oct-2009	6-Jul-2011	1	8	18	627	20,59958839	19						99	99	99	99	99	99	99			111	6,5	71,09999847	14	10	14	16		2			8	0	8
		2219	2	1	2	1	5	1	1	4	132	26-Mar-2010	3-Oct-2011	1	6	8	556	18,26694107	28						99	99	99	99	99	99	99			122	8,899999619	76	14	17	14	15	2	1	2		2	0	2
		2220	2	1	2	1	5	11	7	3	133	11-Oct-2005	22-Mar-2011	5	5	10	1988	65,31417084	7						99	99	99	99	99	99	99			123	12,5	94,90000153	26	21	35	28		2			8	0	8
115		2221	2	1	2	2	5	11	2	4	134	9-Nov-2007	19-Apr-2011	3	5	9	1257	41,29774094	14						99	99	99	99	99	99	99			115	9,399999619	84,30000305	15	17	23	23		2			3	0	3
135		2222	2	1	2	1	5	13	2	4	121	24-Feb-2008	7-Mar-2011	3	0	11	1107	36,36960983	6						99	99	99	99	99	99	99			109	9,5	73,30000305	9	17	16	21		2			2	0	2
40		2223	2	1	2	2	5	13	1	2	38	16-May-2010	16-Mar-2011	0	9	30	304	9,987679482	5						99	99	99	99	99	99	99			123	6,199999809	71	11	16	11	13		2			3	0	3
190		2224	2	1	2	2	5	13	2	2	135	24-Nov-2007	28-Feb-2011	3	3	5	1192	39,16221619	4						99	99	99	99	99	99	99			130	10,10000038	84,30000305	17	19	20	14		2			4	0	4
		2225	2	1	2	1	5	12	2	3	136	24-Nov-2006	13-Apr-2011	4	4	18	1601	52,5995903	15						99	99	99	99	99	99	99			148	15,89999962	96	26	22	34	28		1			6	4	10
45		2226	2	1	2	2	5	9	2	2	42	26-Mar-2009	5-Apr-2012	3	0	10	1106	36,33675385	3						99	99	99	99	99	99	99			152	10,10000038	84,30000305	15	20	19	20		2			1	0	1
80		2227	2	1	2	2	5	1	1	4	70	5-Jun-2011	7-Feb-2012	0	8	3	247	8,114989281	15						99	99	99	99	99	99	99			86	3,900000095	57,29999924	4	4	5	2		2			1	0	1
		2228	2	1	2	1	5	98	98	2	27	19-Nov-2010													99	99	99	99	99	99	99				98	998						3			1	0	1
60		2229	2	1	2	1	5	12	1	5	137	25-Oct-2009	1-Jun-2011	1	7	6	584	19,18685913	6						99	99	99	99	99	99	99			113	7,400000095	72,19999695	9	10	14	13	2	2	3		3	0	3	3	2
60		2230	2	1	2	2	5	1	1	8	43	23-Aug-2010	5-Jan-2012	1	4	13	500	16,42710495	13						99	99	99	99	99	99	99			112	6,800000191	72	8	13	15	10		2			2	0	2
		2231	2	1	2	1	5	98	98	8	138	20-Sep-2010													99	99	99	99	99	99	99				98	998						3			0	0	0
70		3001	2	1	2	1	5	12	3	6	47	7-Nov-2009	27-Jul-2011	1	8	18	627	20,59958839	37						99	99	99	99	99	99	99			107	6,400000095	70,09999847	12	13	13	14	2	2	3	25-Jan-2012	11	2	13	3	1
95		3002	2	1	2	2	5	12	2	7	153	26-Nov-2006	3-May-2011	4	5	6	1619	53,19096375	6						99	99	99	99	99	99	99			135	9,800000191	83,69999695	25	22	19	19	2	2	3	5-Nov-2011	5	0	5	2	2
		3003	2	1	2	2	5	98	98	1	1	30-Oct-2009	5-Aug-2011	1	9	5	644	21,15811157	16						99	99	99	99	99	99	99				98	998					2	3	3	7-Feb-2012	7	0	7	3	2
90		3004	2	1	2	1	5	12	2	8	154	18-Aug-2006	3-Jun-2011	4	9	15	1750	57,49486542	16						99	99	99	99	99	99	99			105	14,80000019	101,6999969	26	24	30	27	2	2	3	30-Nov-2011	6	1	7		2
100		3005	2	1	2	1	5	12	2	3	52	10-Nov-2009	6-May-2011	1	5	25	542	17,80698204	20						99	99	99	99	99	99	99			160	9,100000381	70,5	14	16	14	16	2	2	3	13-Nov-2011	5	0	5	3	1
45		3006	2	1	2	1	5	12	1	2	66	8-Jun-2010	20-Jul-2011	1	1	12	407	13,37166309	15						99	99	99	99	99	99	99			137	6,800000191	70,5	11	13	14	13	2	2	3	16-Jan-2012	5	0	5	2	1
35		3007	2	1	2	1	5	12	1	4	26	18-Aug-2010	18-May-2011	0	8	29	273	8,969199181	19						99	99	99	99	99	99	99			101	5,199999809	60,5	4	8	10	13	2	2	3	16-Nov-2011	7	0	7	2	2
		3008	2	1	2	1	5	11	2	3	55	5-Sep-2007	20-Jun-2011	3	9	14	1384	45,47022629	7						99	99	99	99	99	99	99			155	13,30000019	84,30000305	26	22	37	22	2	2	3	19-Dec-2011	4	0	4	3	1
105		3009	2	1	2	1	5	9	1	6	88	17-Dec-2009	11-Aug-2011	1	7	24	602	19,77823448	21						99	99	99	99	99	99	99			109	6,300000191	71	12	14	14	15	2	2	3	9-Feb-2012	4	0	4	3	1
50		3010	2	1	2	2	5	1	1	6	63	19-Nov-2008	23-Aug-2011	2	9	3	1007	33,08419037	5						99	99	99	99	99	99	99			166	14	90,5	22	21	20	21	2	2	3	26-Feb-2012	3	0	3	1	2
85		3011	2	1	2	1	5	12	2	5	82	7-Jan-2009	29-Jun-2011	2	5	21	903	29,66735077	11						99	99	99	99	99	99	99			141	10,10000038	79,90000153	18	15	15	21	2	2	3	9-Jan-2012	4	0	4	2	1
75		3012	2	1	2	1	5	12	3	5	152	20-Oct-2010	8-Aug-2011	0	9	18	292	9,593429565	7						99	99	99	99	99	99	99			111	6	69,09999847	11	12	12	11	2	2	3	6-Feb-2012	2	0	2	3	2
30		3013	2	1	2	1	5	11	1	13	151	29-Oct-2009	1-Jun-2011	1	7	2	580	19,0554409	6						99	99	99	99	99	99	99			117	8,100000381	73,09999847	13	15	16	14	2	2	3	28-Nov-2011	4	0	4	2	2
45		3014	2	1	2	2	5	11	1	3	149	30-May-2009	21-Jun-2011	2	0	22	752	24,70636559	21						99	99	99	99	99	99	99			137	7,900000095	70,19999695	16	19	16	20	2	2	3	23-Dec-2011	9	1	10	3	1
		3015	2	1	2	2	5	12	1	6	150	3-Jul-2007	26-Jul-2011	4	0	23	1484	48,75564575	21						99	99	99	99	99	99	99			111	10,10000038	96,59999847	26	25	30	26	2	2	3	19-Jan-2012	10	7	17		1
		3016	2	1	2	1	5	98	98	3	51	29-Jul-2008	14-Mar-2011	2	7	15	958	31,47433281	6						99	99	99	99	99	99	99				98	998					2	3	3	27-Sep-2011	5	2	7	2	2
100		3017	2	1	2	1	5	12	1	3	145	28-Jul-2008	8-Jul-2011	2	11	10	1075	35,31827545	4						99	99	99	99	99	99	99			113	8	70,40000153	15	17	14	17	2	2	3	13-Jan-2012	12	0	12	1	2
100		3018	2	1	2	2	5	11	4	6	146	22-Nov-2007	18-Apr-2011	3	4	25	1243	40,83778381	27						99	99	99	99	99	99	99			143	12	90,19999695	20	20	19	23	2	2	3	21-Oct-2011	8	5	13	3	1
		3019	2	1	2	2	5	12	1	2	56	9-Oct-2007	7-Jun-2011	3	7	28	1337	43,9260788	21						99	99	99	99	99	99	99			113	11,5	92,40000153	26	22	24	26	2	2	3	5-Dec-2011	11	5	16	1	2
30		3020	2	1	2	1	5	12	1	1	2	5-May-2010	18-Jul-2011	1	2	13	439	14,42299747	6						99	99	99	99	99	99	99			143	8,800000191	74	15	16	12	18	2	2	3	13-Jan-2012	3	1	4	1	1
45		3021	2	1	2	1	5	12	3	6	147	22-Jul-2010	27-Jul-2011	1	0	5	370	12,15605736	15						99	99	99	99	99	99	99			103	6,199999809	66,5	8	12	14	14	2	2	3	24-Jan-2012	6	0	6	3	2
45		3022	2	1	2	2	5	12	1	5	111	22-Sep-2009	14-Jul-2011	1	9	21	660	21,68377876	21						99	99	99	99	99	99	99			107	5,199999809	69,59999847	9	14	13		2	2	3	10-Jan-2012	14	3	17		2
100		3023	2	1	2	1	5	13	4	3	148	4-Mar-2008	24-Mar-2011	3	0	19	1115	36,63244247	34						99	99	99	99	99	99	99			118	7,800000191	80,19999695	18	20	16	14	2	2	3	5-Oct-2011	8	0	8	3	1
90		3024	2	1	2	2	5	1	2	2	58	21-Jul-2009	11-Aug-2011	2	0	21	751	24,67351151	11						99	99	99	99	99	99	99			122	8	74,19999695	11	17	15	16	2	2	3	10-Feb-2012	5	0	5	3	2
75		3025	2	1	2	1	5	11	1	7	113	12-Aug-2009	25-Apr-2011	1	8	12	621	20,40246391	14						99	99	99	99	99	99	99			119	9	78,09999847	16	17	19	20	2	2	3	21-Oct-2011	8	0	8	3	1
30		3026	2	1	2	2	5	11	1	2	61	11-Aug-2010	21-Jun-2011	0	10	9	314	10,31622219	34						99	99	99	99	99	99	99			99	5,099999905	62,29999924	8	13	15	13	2	2	3	26-Dec-2011	20	0	20	3	2
50		3027	2	0	2	1	5	11	1	1	4	25-Oct-2009	3-Jun-2011	1	7	8	586	19,25256729	8						99	99	99	99	99	99	99			129	7,599999905	76,30000305	14	18	16	16		2
125		3028	2	0	2	2	5	11	5	4	124	20-Sep-2009	20-Apr-2011	1	6	29	577	18,95687866	29						99	99	99	99	99	99	99			103	7,599999905	70,09999847	9	14	15	16		2
		3029	2	0	2	2	5	98	98	3	155	23-Jun-2009													99	99	99	99	99	99	99				98	998						3
95		3030	2	0	2	1	5	12	2	2	139	6-Dec-2006	30-Mar-2011	4	3	23	1575	51,7453804	8						99	99	99	99	99	99	99			107	9,199999809	86,5	26	24	32	22		2
		3031	2	0	2	2	5	98	98	9	98	17-Jul-2007													99	99	99	99	99	99	99				98	998						3
40		3032	2	0	2	2	5	11	2	2	28	23-Mar-2007	30-Jun-2011	4	3	8	1560	51,25256729	21						99	99	99	99	99	99	99			119	10,19999981	89,30000305	26	22	27	21		2
100		3033	2	0	2	1	5	12	1	2	103	6-Jun-2007	22-May-2011	3	11	15	1446	47,50718689	27						99	99	99	99	99	99	99			113	11,10000038	85,59999847	26	23	22	25		2
45		3034	2	0	2	1	5	12	2	2	25	20-Apr-2008	29-Mar-2011	2	11	8	1073	35,25256729	7						99	99	99	99	99	99	99			125	10,69999981	86	24	20	22	23		2
		3035	2	0	2	1	5	11	1	6	140	18-May-2010	15-Mar-2011	0	9	27	301	9,889117241	4						99	99	99	99	99	99	99			107	6,900000095	71,90000153	8	13	13	13		2
30		3036	2	0	2	2	5	11	2	7	141	11-Dec-2009	27-Apr-2011	1	4	15	502	16,49281311	9						99	99	99	99	99	99	99			97	6	67,30000305	14	13	15	14		2
115		3037	2	0	2	2	5	12	5	7	100	18-Aug-2006	6-Mar-2011	4	6	17	1661	54,57084274	15						99	99	99	99	99	99	99			97	10,30000019	82	26	11	32	18		2
		3038	2	0	2	2	5	98	98	2	93	18-Sep-2007													99	99	99	99	99	99	99				98	998						3
100		3039	2	0	2	1	5	11	1	4	142	19-Feb-2010	26-Apr-2011	1	2	5	431	14,16016388	14						99	99	99	99	99	99	99			111	6,900000095	69,30000305	10	20	12	14		2
		3040	2	0	2	1	5	12	98	5	143	20-Sep-2009	25-Feb-2011	1	5	6	523	17,1827507	16						99	99	99	99	99	99	99			117	6,300000191	70,19999695	10	17	15	13		2
67,59999847		3041	2	0	2	2	5	12	1	8	90	27-Nov-2009	7-Jul-2011	1	7	9	587	19,28542137	9						99	99	99	99	99	99	99			89	6,800000191	76,19999695	14	12	13	12		2
		3042	2	0	2	2	5	98	98	3	79	3-Mar-2006													99	99	99	99	99	99	99				98	998						3
		3043	2	0	2	2	5	11	1	2	122	4-Dec-2009	27-Apr-2011	1	4	22	509	16,72279167	29						99	99	99	99	99	99	99			149	9,800000191	77,80000305	14	19	16	21		2
70		3044	2	0	2	2	5	12	1	4	68	2-Aug-2009	28-Jul-2011	1	11	25	725	23,81930161	14						99	99	99	99	99	99	99			111	8	77,30000305	18	20	15	19		2
		3045	2	0	2	1	5	98	98	4	39	17-Jul-2006	14-Aug-2011	5	0	28	1854	60,91170502	3						99	99	99	99	99	99	99				98	998						3
		3046	2	0	2	1	5	98	98	4	70	22-Jul-2007	23-Jul-2011	4	1	1	1462	48,03285599	11						99	99	99	99	99	99	99				98	998						3
95		3047	2	0	2	2	5	13	2	2	38	29-Oct-2009	16-Mar-2011	1	4	16	503	16,52566719	6						99	99	99	99	99	99	99			130	7,300000191	69	12	15				2
36,59999847		3048	2	0	2	2	5	11	1	2	89	22-Jun-2010	17-Jun-2011	0	11	25	360	11,8275156	17						99	99	99	99	99	99	99			135	6,5	66,30000305	11	14	15	13		2
		3049	2	0	2	1	5	98	98	2	85	21-Oct-2010													99	99	99	99	99	99	99				98	998						3
		3050	2	0	2	1	5	98	98	7	144	29-Mar-2009	16-Mar-2011	1	11	17	717	23,55646896	0						99	99	99	99	99	99	99				98	998						3
10		3051	2	0	2	2	5	11	2	4	70	11-Sep-2010	6-Jun-2011	0	8	24	268	8,804927826	6						99	99	99	99	99	99	99			113	6,300000191	65,19999695	6	13	9	10		2
		3052	2	0	2	2	5	98	98	6	62	23-Jun-2006													99	99	99	99	99	99	99				98	998						3
		3053	2	0	2	1	5	98	98	4	70	27-Jun-2010	15-Aug-2011	1	1	19	414	13,60164261	15						99	99	99	99	99	99	99				98	998						3
65		3054	2	0	2	2	5	11	2	4	132	24-Feb-2008	25-May-2011	3	2	29	1186	38,96509171	13						99	99	99	99	99	99	99			119	9,5	84,5	24	23	26	24		2
75		3055	2	0	2	1	5	12	1	4	70	10-Jun-2006	15-Jul-2011	5	1	5	1861	61,14168549	25						99	99	99	99	99	99	99			137	12,80000019	93,59999847	26	24	35	28		2
		3056	2	0	2	1	5	98	2	6	36	15-Jul-2007	14-Aug-2011	4	0	30	1491	48,98562622	14						99	99	99	99	99	99	99				98	998						3
70		3057	2	0	2	2	5	1	1	1	2	1-Oct-2010	21-Mar-2012	1	5	20	537	17,64270973	27						99	99	99	99	99	99	99			152	8,300000191	71	12	14	12	12		2
30		3058	2	1	2	2	5	1	1	2	54	16-Jul-2008	3-Apr-2012	3	8	17	1357	44,5831604	5						99	99	99	99	99	99	99			132	7,900000095	76,59999847	23	23	26	25	2	2	3	13-Oct-2012	4	0	4	3	2
50		3059	2	0	2	1	5	9	1	2	87	18-Jul-2009	10-Aug-2012	3	0	23	1119	36,7638588	17						99	99	99	99	99	99	99			122	9,100000381	77,40000153	21	19	19	20		2
80		3060	2	1	2	2	5	1	3	5	48	19-Dec-2010	17-Jul-2012	1	6	28	576	18,92402458	22						99	99	99	99	99	99	99			106	7,800000191	77,80000305	13	14	9	10	2	2	3		10	0	10	3	2
80		3061	2	1	2	1	5	9	1	6	62	13-Jul-2012	10-Apr-2013	0	6	28	211	6,932238102	22						99	99	99	99	99	99	99			98	6,199999809	66,5	6	11	7	10	2	2	3	7-Oct-2013	19	2	21	3	2
90		3062	2	1	2	2	5	9	1	1	3	10-Mar-2011	10-Apr-2013	2	0	32	762	25,03490829	12						99	99	99	99	99	99	99			118	8	74,5	14	20	19	22	2	2	3	9-Oct-2013	15	4	19	1	2
70		3063	2	1	2	2	5	1	1	1	2	8-Jan-2012	4-Mar-2013	1	1	26	421	13,83162212	7						99	99	99	99	99	99	99			100	5,400000095	65,5	7	14	13	10	2	2	1		8	0	8
20		3064	2	1	2	1	5	1	1	4	32	13-Aug-2011	20-Apr-2013	1	8	7	616	20,23819351	11						99	99	99	99	99	99	99			120	8	71	8	13	12	10	2	2	3	18-Oct-2013	13	0	13	2	2
10		3065	2	1	2	2	5	9	1	1	2	1-Oct-2012	22-Apr-2013	0	6	20	203	6,669404507	18						99	99	99	99	99	99	99			128	6,400000095	62	6	8	8	10	2	2	3	21-Oct-2013	13	0	13	3	1
50		3066	2	1	2	2	5	1	1	1	4	12-Mar-2011	24-Oct-2012	1	7	14	592	19,44969177	8						99	99	99	99	99	99	99			135	9	78,5	15	15	13	19	2	2	3	23-Apr-2013	13	0	13	1	2
55		3067	2	1	2	2	5	9	1	7	127	11-Sep-2010	21-Mar-2013	2	6	9	922	30,2915802	9						99	99	99	99	99	99	99			124	8,600000381	78,5	18	19	19	22	2	2	3	19-Sep-2013	14	0	14	2	2
30		3068	2	1	2	1	5	1	1	1	4	26-Jul-2011	6-Nov-2012	1	3	13	469	15,40862465	8						99	99	99	99	99	99	99			138	8,600000381	74	11	13	12	15	2	2	3	6-May-2013	7	0	7	2	1
70		3069	2	1	2	1	5	9	7	1	4	14-Mar-2011	28-Dec-2012	1	9	16	655	21,51950645	8						99	99	99	99	99	99	99			116	7,5	74	15	17	16	18	2	2	3	26-Jun-2013	11	0	11	1	2
75		3070	2	1	2	1	5	9	1	6	172	14-Nov-2009	26-Dec-2012	3	1	12	1138	37,38809204	6						99	99	99	99	99	99	99			126	8,199999809	79	14	19	14	15	2	2	3	24-Jun-2013	2	2	4	3	2
25		3071	2	1	2	1	5	9	2	4	39	31-Oct-2011	12-Oct-2012	0	11	12	347	11,40041065	4						99	99	99	99	99	99	99			102	5,199999809	63,5	8	13	12	11	2	2	3	12-Apr-2013	4	0	4	3	2
40		3072	2	1	2	2	5	9	1	2	173	31-Aug-2007	15-Oct-2012	5	1	16	1872	61,50307846	7						99	99	99	99	99	99	99			138	10,69999981	92,19999695	26	25	36	19	2	2	3	15-Apr-2013	8	1	9	1	2
70		3073	2	1	2	1	5	9	1	6	174	9-May-2012	25-Jan-2013	0	8	17	261	8,574948311	23						99	99	99	99	99	99	99			114	5,099999905	67,5	6	11	8	10	2	2	3	30-Jul-2013	9	0	9	2	1
60		3074	2	1	2	2	5	1	2	1	16	9-Jul-2010	15-Feb-2013	2	7	9	952	31,27720833	15						99	99	99	99	99	99	99			140	9,399999619	79,30000305	15	21	19	22	2	2	3	10-Aug-2013	13	6	19	2	2
80		3075	2	1	2	2	5	1	1	1	3	11-Apr-2011	28-Jan-2013	1	9	6	658	21,6180706	13						99	99	99	99	99	99	99			118	7,300000191	69	15	16	18	10	2	2	3	2-Aug-2013	7	0	7	1	2
20		3076	2	1	2	1	5	9	1	1	14	9-Apr-2012	5-Mar-2013	0	10	25	330	10,84188938	6						99	99	99	99	99	99	99			120	6,099999905	70	9	14	12	13	2	2	3	2-Sep-2013	7	0	7	1	1
80		3077	2	1	2	1	5	1	2	1	4	13-Jun-2010	4-Feb-2013	2	7	24	967	31,77002144	7						99	99	99	99	99	99	99			120	8,899999619	77	15	20	18	21	2	2	3	9-Aug-2013	10	0	10	2	2
40		3078	2	1	2	1	5	9	2	1	4	24-Nov-2011	22-Feb-2013	1	2	30	456	14,9815197	2						99	99	99	99	99	99	99			122	7,199999809	72	9	14	10	15	2	2	3	21-Aug-2013	5	0	5	2	1
30		3079	2	1	2	1	5	9	1	4	175	10-Feb-2011	20-Feb-2013	2	0	11	741	24,3449688	5						99	99	99	99	99	99	99			136	9,899999619	81	16	18	18	20	2	2	3	23-Aug-2013	6	1	7	3	2
50		3080	2	1	2	1	5	9	1	1	4	27-Sep-2010	7-Dec-2012	2	2	11	802	26,34907532	21						99	99	99	99	99	99	99			120	7,400000095	76,90000153	15	19	18	22	2	2	3	6-Jun-2013	20	0	20	3	1
30		3081	2	1	2	1	5	9	1	3	29	18-Sep-2011	16-May-2013	1	7	28	606	19,9096508	20						99	99	99	99	99	99	99			120	7,699999809	72,5	11	15	13	15	2	2	3	18-Nov-2013	8	3	11	2	1
65		3082	2	1	2	2	5	9	1	2	161	10-Feb-2010	8-May-2013	3	2	26	1183	38,86653137	22						99	99	99	99	99	99	99			136	8	75,90000153	18	20	18	21	2	2	3		8	5	13	2	2
60		3083	2	1	2	2	5	1	1	7	162	11-Feb-2012	6-May-2013	1	2	24	450	14,78439426	19						99	99	99	99	99	99	99			130	7,599999905	72,5	11	16	13	12	2	2	3		17	0	17	2	1
20		3084	2	0	2	2	5	1	7	1	20	1-Dec-2011	22-Feb-2013	1	2	23	449	14,75154018	3						99	99	99	99	99	99	99			112	6,800000191	66,5	13	14	16	12		2
75		3085	2	0	2	2	5	1	2	4	163	11-Sep-2010	19-Oct-2012	2	1	9	769	25,26488686	8	2	1	1	1	1	1	99	99	99	99	99	99			96	5,599999905	69	15	17	15	18		2
5		3086	2	0	2	1	5	9	2	6	140	3-Jun-2010	15-Oct-2012	2	4	13	865	28,41889191	6	2	1	1	1	1	1	99	99	99	99	99	99			140	10,60000038	86,5	18	20	20	22		2
40		3087	2	0	2	2	5	1	1	8	43	18-Feb-2012	29-Mar-2013	1	1	10	405	13,30595493	4						99	99	99	99	99	99	99			108	6,800000191	66,30000305	11	14	15	15		2
120		3088	2	0	2	1	5	1	1	1	122	21-Oct-2008	9-Nov-2012	4	0	19	1480	48,62422943	9						99	99	99	99	99	99	99			112	8,699999809	74,69999695	21	20	16	17		2
10		3089	2	0	2	2	5	9	1	2	24	27-Nov-2011	5-Dec-2012	1	0	9	374	12,28747463	14						99	99	99	99	99	99	99			102	5,800000191	63,40000153	9	14	13	13		2
50		3090	2	0	2	1	5	1	3	4	32	14-May-2011	5-Dec-2012	1	6	23	571	18,75975418	7						99	99	99	99	99	99	99			124	8,899999619	76	14	14	12	16		2
70		3091	2	0	2	1	5	9	2	4	32	17-Jul-2009	7-Dec-2012	3	4	21	1239	40,70636368	7						99	99	99	99	99	99	99			138	8,800000191	72,40000153	16	20	16	16		2
85		3092	2	0	2	2	5	9	1	3	24	1-Sep-2010	19-Dec-2012	2	3	19	840	27,59753609	9						99	99	99	99	99	99	99			134	9,800000191	82	15	18	18	16		2
60		3093	2	0	2	2	5	9	1	3	164	26-Oct-2011	24-Oct-2012	0	11	29	364	11,95893192	9						99	99	99	99	99	99	99			126	7,400000095	70,40000153	10	14	12	11		2
55		3094	2	0	2	1	5	9	3	6	36	15-Jul-2011	8-Jan-2013	1	5	26	543	17,83983612	6						99	99	99	99	99	99	99			110	6	65,5	9	14	15	15		2
35		3095	2	0	2	2	5	9	1	1	19	13-Jun-2010	29-Jan-2013	2	7	18	961	31,57289505	11						99	99	99	99	99	99	99			108	8,199999809	78	17	19	22	20		2
40		3096	2	0	2	1	5	9	2	1	4	17-Jul-2012	31-Jan-2013	0	6	15	198	6,505133629	9						99	99	99	99	99	99	99			110	5,699999809	64	6	7	7	9		2
65		3097	2	0	2	1	5	9	1	4	165	12-Jan-2010	23-Jan-2013	3	0	11	1107	36,36960983	9						99	99	99	99	99	99	99			122	9,199999809	79,5	19	20	31	22		2
115		3098	2	0	2	1	5	9	2	4	166	29-May-2008	10-Mar-2013	4	9	11	1746	57,3634491	33						99	99	99	99	99	99	99			106	8,899999619	90,19999695	22	22	34	26		2
50		3099	2	0	2	2	5	9	1	1	2	6-Dec-2010	19-Apr-2013	2	4	13	865	28,41889191	1						99	99	99	99	99	99	99			162	11	80,19999695	15	19	20	21		2
20		3100	2	0	2	1	5	9	1	1	2	15-Sep-2011	18-Sep-2012	1	0	4	369	12,12320328	1						99	99	99	99	99	99	99			82	3,200000048	56,70000076	7	12	12	8		2
30		3101	2	0	2	2	5	9	1	7	113	3-Aug-2010	8-Mar-2013	2	7	5	948	31,1457901	3						99	99	99	99	99	99	99			106	7,400000095	74,5	16	20	19	22		2
20		3102	2	0	2	1	5	1	1	5	131	27-Feb-2011	5-Mar-2013	2	0	7	737	24,21355247	5						99	99	99	99	99	99	99			142	8,899999619	83	22	19	18	21		2
45		3103	2	0	2	1	5	9	1	3	149	27-Jul-2009	8-Mar-2013	3	7	11	1320	43,36755753	30						99	99	99	99	99	99	99			112	7,699999809	78,5	20	20	23	22		2
65		3104	2	0	2	1	5	9	1	2	54	10-Jun-2012	26-Feb-2013	0	8	17	261	8,574948311	14						99	99	99	99	99	99	99			104	6	65,40000153	6	11	8	10		2
70		3105	2	0	2	1	5	9	1	1	4	18-Jan-2011	24-Apr-2013	2	3	6	827	27,17043114	13						99	99	99	99	99	99	99			152	9,800000191	77,5	16	20	18	21		2
50		3106	2	1	2	2	5	9	1	7	113	7-Dec-2010	15-Oct-2012	1	10	8	678	22,27515411	3						99	99	99	99	99	99	99			138	8,600000381	75,80000305	14	18	17	19	2	2			8	0	8
45		3107	2	1	2	1	5	1	2	2	24	5-Oct-2008	17-Oct-2012	4	0	12	1473	48,39424896	6						99	99	99	99	99	99	99			146	11,69999981	86	20	22	21	23	2	2	2	19-Apr-2013	3	0	3	1	2
		3108	2	1	2	2
51,59999847		3110	2	0	2	1	5	9	1	2	179	10-Mar-2010	3-Apr-2013	3	0	24	1120	36,79671478	22						99	99	99	99	99	99	99			136	9	75,19999695	16	19	19	21		2
		3111	2	0	2	2
30		3112	2	0	2	1	5	1	1	2	25	13-May-2012	25-Apr-2013	0	11	12	347	11,40041065	24						99	99	99	99	99	99	99			128	7	54,20000076	6	12	9	10		2
70		3113	2	0	2	2	5	1	1	2	53	13-Jul-2012	7-May-2013	0	9	24	298	9,790554047	22						99	99	99	99	99	99	99			100	5,599999905	59,70000076	6	9	8	10		2
		1800	2	0	3	1						14-Nov-2010
		1802	2	0	3	2						13-Apr-2009
		1806	2	0	3	1						17-Oct-2011
		1807	2	0	3	2						14-Mar-2012
		1808	2	0	3	2						25-Apr-2009
		1810	2	0	3	1						29-Jan-2010
		1812	2	0	3	1						16-Sep-2007
20		2000	2	1	3	2	6	9	5	7	160	17-Mar-2007	25-Apr-2012	5	1	10	1866	61,30595398	191	3	1	1	1	2	2	8	5	1	1	1	2	3	4	184	15,10000038	95,59999847	25	26	38	32	3	2	3	25-Apr-2012	5	7	12	1	2
50		2001	2	1	3	1	6	1	5	6	159	12-May-2011	3-Sep-2012	1	3	24	480	15,77002048	193						99	99	99	99	99	99	99		4	114	6,800000191	71	8	13	12	12	3	2	3	3-Sep-2012	7	0	7	2	1
20		2002	2	1	3	1	6	9	1	4	158	24-Mar-2007	6-May-2012	5	1	14	1870	61,4373703	202	2	1	1	1	1	1	1	6	1	1	1	3	4	4	168	12,5	88,19999695	25	24	35	31	3	2	3	6-May-2012	13	0	13	1	2
60		2003	2	1	3	1	6	9	1	7	113	5-Apr-2009	28-Aug-2012	3	4	23	1241	40,77207565	193	2	1	1	1	2	1	1	8	1	1	1	2	3	3	152	11,39999962	83,59999847	21	21	22	21	3	2	3	28-Aug-2012	6	0	6	3	2
20		2004	2	1	3	1	6	1	2	2	156	10-May-2011	27-Aug-2012	1	3	19	475	15,60574913	196	1	1	1	1	1	1	1	6	1	1	3	2	2	1	131	8,399999619	75	10	14	12	16	3	2	3	27-Aug-2012	3	0	3	2	1
50		2005	2	1	3	1	6	1	1	3	155	22-Feb-2009	30-Aug-2012	3	6	6	1285	42,217659	184	3	1	1	1	1	1	1	6	1	1	2	2	4	3	140	9,600000381	82,5	24	23	35	23	3	2	3	30-Aug-2012	5	3	8	2	2
45		2006	2	1	3	1	6	9	1	2	156	4-Oct-2010	31-Aug-2012	1	10	27	697	22,89938354	192	2	1	1	1	1	1	1	6	1	1	1	3	4	3	126	8,399999619	76,5	14	16	14	16	3	2	3	31-Aug-2012	5	0	5		1
40		2007	2	1	3	2	6	9	1	2	24	12-Sep-2009	16-Jul-2012	2	10	3	1038	34,10266876	186	3	1	1	2	2	1	1	6	1	1	2	2	4	4	138	9	77,5	18	20	25	21	3	2	3	16-Jul-2012	4	0	4	1	1
50		2008	2	1	3	2	6	1	7	2	25	25-Sep-2009	6-Aug-2012	2	10	11	1046	34,3655014	209	3	1	1	1	1	1	1	6	1	1	2	2	4	4	139	10,5	84	22	21	19	21	3	2	3	6-Aug-2012	9	3	12	1	2
30		2009	2	1	3	2	6	1	1	4	26	12-Aug-2010	13-Jul-2012	1	10	31	701	23,03080177	206	2	1	1	1	2	1	1	6	1	1	1	3	3	4	142	9,600000381	77	14	13	17	18	3	2	3	13-Jul-2012	5	0	5	1	1
110		2010	2	1	3	2	6	9	1	1	4	5-Nov-2009	23-Jul-2012	2	8	17	991	32,55852127	188	2	1	1	1	1	1	5	5	1	1	1	3	1	1	162	10,39999962	76,5	17	18	15	12	3	2	3	23-Jul-2012	2	0	2	2	1
40		2011	2	1	3	2	6	1	1	2	27	8-Jul-2008	2-Jul-2012	3	11	24	1455	47,80287552	182	2	1	1	1	1	2	1	6	1	1	2	2	3	2	152	12,60000038	90,59999847	25	23	27	26	3	2	3	2-Jul-2012	3	1	4	2	1
51,59999847		2012	2	1	3	1	6	9	2	4	158	13-Sep-2007	3-Jul-2012	4	9	20	1755	57,65913773	187	2	1	1	1	1	1	1	6	1	1	1	3	4	1		11,80000019	84,5	22	22	34	27	3	2	3	3-Jul-2012	2	0	2	1	1
20		2013	2	1	3	2	6	1	2	2	28	6-May-2010	9-Jun-2012	2	1	5	765	25,13347054	194	2	1	1	2	2	1	1	6	1	1	2	2	4	4	130	7,699999809	71,40000153	14	20	16	20	3	2	3	9-Jun-2012	7	6	13	3	1
72,19999695		2014	2	1	3	1	6	1	1	3	29	4-Jun-2008	10-May-2012	3	11	5	1436	47,17864609	189	2	1	1	1	1	2	1	1	1	1	1	3	1	2	152	11,60000038	89	22	24	23	26	3	2	3	10-May-2012	5	0	5	1	1
40		2015	2	1	3	1	6	9	1	4	30	4-Sep-2008	20-May-2012	3	8	14	1354	44,48460007	202	3	1	1	1	1	1	1	6	1	1	1	3	4	3	154	15,39999962	84,19999695	23	20	30	26	3	2	3	20-May-2012	5	0	5	1	2
50		2016	2	1	3	2	6	1	2	3	31	23-Apr-2008	21-May-2012	4	0	28	1489	48,91991806	199	2	1	1	1	1	2	1	6	1	1	1	2	4	2	164	12,10000038	82	21	22	20	26	3	2	3	21-May-2012	11	2	13	3	1
35		2017	2	1	3	2	6	9	7	4	32	2-Jan-2008	8-Mar-2012	4	2	5	1527	50,16837692	210	2	1	1	1	2	1	1	6	1	1	1	2	4	4	154	9,5	81,09999847	23	23	32	30	3	2	3	8-Mar-2012	7	2	9	2	2
70		2018	2	1	3	1	6	1	7	8	33	22-Oct-2006	6-Mar-2012	5	4	14	1962	64,45996094	219	4	1	1	1	2	3	5	99	1	1	1	3	4	2	144	11,30000019	87	26	26	36	30	3	2	3	6-Mar-2012	6	4	10	1	2
70		2019	2	1	3	2	6	1	7	1	4	26-Aug-2008	8-Mar-2012	3	6	11	1290	42,3819313	203	2	1	1	2	1	1	1	7	1	1	1	2	1	2	176	14,60000038	87,69999695	22	22	19	24	3	2	3	8-Mar-2012	6	3	9	2	2
35		2020	2	1	3	1	6	9	1	3	34	9-Apr-2010	9-Mar-2012	1	10	30	700	22,99794579	207	1	1	1	1	1	1	1	6	1	1	1	2	4	1	132	8,300000191	74,5	15	17	15	15	3	2	3	9-Mar-2012	4	0	4	3	2
30		2021	2	1	3	2	6	9	1	4	158	13-Feb-2011	2-Apr-2012	1	1	19	414	13,60164261	188	1	1	1	1	2	2	8	6	1	1	1	2	4	1	138	7,599999905	67,5	9	14	13	15	3	2	3	2-Apr-2012	4	0	4	3	2
35		2022	2	1	3	2	6	9	2	6	35	17-May-2010	21-Mar-2012	1	10	4	674	22,14373779	189	3	2	2	1	2	1	1	6	9	9	1	2	4	4	112	7,900000095	67	15	19	15	15	3	2	3	21-Mar-2012	3	0	3	1	2
30		2023	2	1	3	2	6	1	2	6	35	31-May-2008	20-Apr-2012	3	10	19	1420	46,65297699	192	2	1	1	1	2	1	1	6	1	1	1	3	4	4	150	10,89999962	82,5	19	20	24	24	3	2	3	20-Apr-2012	7	2	9	2	2
50		2024	2	1	3	2	6	1	2	6	36	30-Aug-2009	3-Apr-2012	2	7	4	947	31,11293602	189	2	1	1	1	1	1	1	6	1	1	2	2	4	3	150	13,30000019	91,90000153	18	20	23	26	3	2	3	3-Apr-2012	4	0	4	3	1
25		2025	2	1	3	2	6	9	2	3	37	20-Oct-2009	21-Apr-2012	2	5	32	914	30,02874756	199	2	1	1	2	2	4	99	6	1	1	1	3	4	5	138	8,699999809	76,59999847	18	20	22	22	3	2	3	21-Apr-2012	11	10	21	3	2
60		2026	2	1	3	2	6	1	1	2	38	27-Oct-2008	4-Apr-2012	3	5	7	1255	41,23203278	183	2	1	1	2	2	1	1	6	1	1	1	2	4	1	130	9	78,5	24	19	19	23	3	2	3	4-Apr-2012	3	0	3	1	2
80		2027	2	1	3	2	6	9	2	2	28	14-Feb-2010	15-Aug-2012	2	5	31	913	29,99589348	204	2	1	1	1	1	1	1	6	1	1	1	3	4	3	112	5,800000191	68	15	18	17	18	3	2	3	15-Aug-2012	3	0	3	2	2
50		2028	2	1	3	1	6	1	1	4	39	4-Nov-2009	28-Apr-2012	2	5	24	906	29,76591301	191	2	1	1	1	1	1	1	6	1	1	2	2	4	2	154	11,5	83,19999695	23	20	20	23	3	2	3	28-Apr-2012	6	3	9	3	2
		2029	2	0	3	1	6	1	98	6	35	24-Sep-2009	18-Mar-2012	2	5	24	906	29,76591301	240						98	98	98	98	98	98	98				98	998					3	3
		2030	2	0	3	2	6	9	98	2	38	30-Nov-2010	17-Mar-2013	2	3	17	838	27,53182793	192						98	98	98	98	98	98	98				98	998						3
		2031	2	0	3	1	6	98	98	3	60	24-Feb-2006													98	98	98	98	98	98	98				98	998						1
		2032	2	0	3	2	6	98	98	8	43	17-Feb-2010													98	98	98	98	98	98	98				98	998						1
		2033	2	0	3	1	6	98	98	2	61	18-May-2008	24-Apr-2012	3	11	6	1437	47,21149826	0						98	98	98	98	98	98	98				98	998						1
		2034	2	0	3	1	6			2	27	21-Dec-2008													98	98	98	98	98	98	98				98	998						3
15		2035	2	0	3	1	6	9	1	6	62	13-Jan-2011	20-Jun-2012	1	5	7	524	17,21560669	227	3	1	1	1	2	1	1	6	1	1	2	2	4	3	122	6,199999809	62	13	15	15	14		2
80		2036	2	0	3	1	6	9	1	6	63	3-Sep-2010	16-Aug-2012	1	11	13	713	23,42505074	198	3	1	1	1	1	1	1	6	1	1	1	2	4	4	116	6,199999809	68,5	10	14	14	12		2
26,60000038		2037	2	0	3	2	6	1	1	2	64	23-Jul-2010	9-Aug-2012	2	0	18	748	24,57494926	209		1	1	1	2	1	1	6	1	1	2	2	4	3	164	9,199999809	72	14	17	13	18		2
10		2038	2	0	3	1	6	9	2	6	65	8-Jul-2010	7-Aug-2012	2	0	31	761	25,00205421	187		1	1	1	2	1	1	6	1	1	2	2	4	4	148	11,30000019	84	16	19	18	21		2
		2039	2	0	3	2	6	1	2	2	41	27-Oct-2009	10-Jun-2012	2	7	14	957	31,44147873	195						98	98	98	98	98	98	98				98	998						3
70		2040	2	0	3	1	6	1	1	4	30	9-May-2011	26-Jun-2012	1	1	19	414	13,60164261	193	2	1	1	1	1	1	1	6	1	1	1	4	4	2	118	6,900000095	68,5	10	13	13	10		2
60		2041	2	0	3	1	6	9	5	2	66	13-Sep-2007	28-Jun-2012	4	9	15	1750	57,49486542	196	2	1	1	1	1	1	1	6	1	1	1	3	4	1	158	10,69999981	84	22	23	32	31		2
20		2042	2	0	3	2	6	1	3	7	67	13-Sep-2010	28-May-2012	4	8	14	623	20,46817207	194	2	1	1	2	1	4	8	8	1	1	1	4	4	1	148	9,399999619	74,5	15	18	22	22		2
80		2043	2	0	3	1	6	1	7	1	4	11-Nov-2007	2-Jun-2012	4	6	21	1665	54,70225906	194		1	1	1	1	98	1	98	1	1	1	4		3	148	15,39999962	100,4000015	23	24	32	30		2
30		2044	2	0	3	1	6	9	1	2	25	12-Nov-2010	3-Feb-2012	1	2	22	448	14,7186861	168		1	1	1	2	1	1	6	1	1	2	2	4	1	137	7,5	68	11	13	13	15		2
15		2045	2	0	3	2	6	9	1	6	62	13-Jan-2011	20-Jun-2012	1	5	7	524	17,21560669	227	3	1	1	1	2	1	1	4	1	1	2	2	4	3	124	7,199999809	64	12	14	15	15		2
51,59999847		2046	2	0	3	1	6	9	1	4	68	14-Jul-2007	20-Feb-2012	4	7	8	1682	55,26078033	203	3	1	1	1	1	1	1	4	1	1	1	2	4	4	151	13,19999981	89,19999695	25	23	33	30		2
60		2047	2	1	3	1	6	9	1	10	40	12-Sep-2009	4-Sep-2012	2	11	23	1088	35,7453804	182	2	1	1	1	2	1	1	6	1	1	1	2	4	3	182	15,30000019	87,40000153	19	19	22	22	3	2	3	4-Sep-2012	3	0	3	2	2
60		2048	2	1	3	1	6	1	1	2	41	28-May-2011	12-Sep-2012	1	3	17	473	15,54004097	197	3	1	1	1	2	1	1	6	1	1	2	2	4	4	108	6	68	7	10	12	5	3	2	3	12-Sep-2012	7	0	7	1	1
		2049	2	1	3	2						19-Apr-2008
		2050	2	1	3	1						11-Nov-2010
		2051	2	1	3	2						7-Feb-2008							6
		2052	2	1	3	1						22-Jul-2007
		2053	2	1	3	1						17-Aug-2010
		2054	2	1	3	1						26-Nov-2008
60		2055	2	1	3	2	6	9	7	5	46	17-Jun-2008	4-Feb-2013	4	7	19	1693	55,62217712	206		1	1	1	1	1	1	8	2	2	2	2	4	3	166	16,79999924	103	25	25	37	31	3	2	3	4-Feb-2013	6	1	7	1	1
70		2056	2	1	3	2	6	1	3	6	47	20-Jul-2010	28-Jan-2013	2	6	10	923	30,32443619	200	2	1	1	2	2	2	8	8	2	2	2	2	4	1	160	10,5	80	13	19	18	22	3	2	3	28-Jan-2013	6	0	6	1	2
20		2057	2	1	3	2	6	1	1	1	8	15-Oct-2009	25-Feb-2013	3	4	11	1229	40,37782288	220	2	1	1	1	1	2	1	1	1	1	1	3	1	2	140	11,30000019	90,30000305	17	21	28	26	3	2	3	25-Feb-2013	5	0	5	1	1
60		2058	2	1	3	2	6	1	1	5	46	20-Oct-2008	14-Dec-2012	4	1	25	1516	49,80698013	186	2	1	1	1	1	1	1	6	1	1	2	2	1	4	124	9,399999619	87	26	24	32	25	3	2	3	14-Dec-2012	8	4	12	2	1
30		2059	2	1	3	2	6	9	3	4	32	15-Jun-2010	14-Jan-2013	2	6	31	944	31,01437378	202	2	1	1	1	2	1	8	8	1	1	2	2	4	1	138	10,69999981	84,5	18	19	18	22	3	2	3	14-Jan-2013	6	0	6	1	1
20		2060	2	1	3	2	6	1	1	3	55	21-Dec-2010	18-Feb-2013	2	1	30	790	25,95482635	207	3	1	1	1	1	1	1	1	1	1	1	3	3	3	142	9,600000381	82	16	20	17	22	3	2	3	18-Feb-2013	6	0	6	3	2
50		2061	2	1	3	2	6	1	1	1	4	22-May-2011	15-Jan-2013	1	7	26	604	19,84394264	190	3	1	1	1	2	1	1	3	1	2	2	2	1	4	130	8,300000191	73,5	16	15	18	20	3	2	3	15-Jan-2013	3	0	3	3	2
20		2062	2	1	3	2	6	9	1	6	61	17-Jun-2009	9-Jan-2013	3	6	23	1302	42,77618027	191	2	2	2	1	2	2	1	8	2	8	1	3	4	1	154	13,69999981	90,5	21	21	26	26	3	2	3	9-Jan-2013	7	1	8	1	2
20		2063	2	1	3	2	6	1	2	1	4	17-Jul-2010	21-Jan-2013	2	6	6	919	30,19301796	220	3	2	2	2	2	1	1	1	6	2	2	3	1	4	130	8,399999619	78	17	19	17	23	3	2	3	21-Jan-2013	10	8	18	3	2
30		2064	2	1	3	1	6	99	99	5	152	13-Jun-2009	19-Nov-2012	3	5	3	1248	41,0021019	8	2	1	1	1	2	1	1	6	1	1	1	3	1	2	152	12,60000038	87,5	21	22	32	27	3	2	2		7	2	9
50		2065	2	1	3	2	6	1	1	1	5	7-Oct-2008	10-Dec-2012	4	2	3	1525	50,10266876	180	2	1	1	1	1	1	1	1	1	1	1	3	1	2	138	10,10000038	82,30000305	24	24	35	21	3	2	3	10-Dec-2012	8	2	10	3	1
35		2066	2	1	3	2	6	9	1	1	4	1-Jul-2010	24-Jan-2013	2	6	25	938	30,8172493	225	2	1	1	2	2	1	1	7	1	1	2	2	1	1	176	15,39999962	93	17	20	22	23	3	2	3	24-Jan-2013	4	0	4	3	2
		2067	2	1	3	2	6	99	99	3	51	14-Oct-2010													98	98	98	98	98	98	98				98	998					3	3	2		8	0	8
65		2068	2	1	3	2	6	9	1	3	52	13-Sep-2007	1-Jan-2013	5	3	20	1937	63,63860321	195	2	1	1	1	1	1	1	6	1	1	1	3	4	2	152	11,60000038	87,5	24	25	34	31	3	2	3	1-Jan-2013	8	5	13	3	2
30		2069	2	1	3	2	6	9	1	2	53	6-Oct-2009	23-Oct-2012	3	0	17	1113	36,56673431	211	2	1	1	1	2	1	1	6	1	1	1	2	4	3	146	11,10000038	85	20	20	21	22	3	2	3	23-Oct-2012	4	0	4	0	2
		2070	2	1	3	2	6			2	54	16-Jul-2008	3-Oct-2012	4	2	18	1540	50,59548187	188						98	98	98	98	98	98	98				98	998					3	3	3		4	0	4	2	2
20		2071	2	1	3	2	6	9	1	3	55	7-May-2011	11-Oct-2012	1	5	6	523	17,1827507	209	1	1	1	2	3	1	1	6	1	1	2	2	4	2	138	8,899999619	76,5	12	15	16	17	3	2	3	11-Oct-2012	5	0	5	3	2
35		2072	2	1	3	2	6	9	2	6	47	22-Jul-2010	10-Oct-2012	2	2	20	811	26,64476395	201	2	1	1	1	2	1	1	6	1	1	1	2	4	3	142	8,899999619	79	15	19	18	15	3	2	3	10-Oct-2012	5	0	5	3	2
20		2073	2	1	3	2	6	1	1	1	5	8-Apr-2011	30-Oct-2012	1	6	23	571	18,75975418	195	2	1	1	1	2	1	1	5	1	1	2	2	1	1	112	7	73	14	17	15	16	3	2	3	30-Oct-2012	11	0	11	3	2
25		2074	2	1	3	2	6	9	1	2	56	20-Mar-2010	1-Nov-2012	2	7	14	957	31,44147873	195	2	1	1	1	2	1	1	6	1	1	1	2	4	4	152	12,80000019	82,5	19	19	20	22	3	2	3	1-Nov-2012	11	0	11	3	2
50		2075	2	1	3	1	6	1	1	3	57	17-Jun-2009	22-Oct-2012	3	4	5	1223	40,18069839	203	2	1	1	1	1	1	1	6	1	1	2	2	4	4	128	8,399999619	79	22	20	22	23	3	2	3	22-Oct-2012	6	1	7	3	1
25		2076	2	1	3	1	6	1	2	5	46	2-May-2011	18-Oct-2012	1	5	18	535	17,57700157	202		1	1	1	2	1	1	6	1	2	2	2	1	3	128	7,800000191	72	14	19	16	12	3	2	3	18-Oct-2012	3	0	3	3	2
10		2077	2	1	3	1	6	1	2	2	58	30-Sep-2010	18-Nov-2012	2	1	20	780	25,62628365	226	2	1	1	2	1	1	1	6	1	1	2	2	4	3	160	12,39999962	80	17	20	18	23	3	2	3	18-Nov-2012	5	0	5	2	2
20		2078	2	1	3	2	6	1	1	1	4	20-Feb-2011	8-Nov-2012	1	8	18	627	20,59958839	192	2	1	1	2	1	1	1	7	1	1	1	3	1	2	128	7,699999809	71,5	13	17	13	15	3	2	3	8-Nov-2012	2	0	2	3	2
50		2079	2	1	3	1	6	9	1	5	46	1-Nov-2007	16-Oct-2012	4	11	15	1811	59,49897385	193	2	1	1	1	2	1	1	8	1	1	2	2	1	4	146	12,60000038	88,5	23	24	30	24	3	2	3	16-Oct-2012	4	1	5	3	1
		2080	2	1	3	1	6			2	54	11-Jul-2008	28-Feb-2013	4	7	19	1693	55,62217712	198						98	98	98	98	98	98	98				98	998					3	4	2	28-Feb-2013	9	9	18
		2081	2	1	3	1	6			1	4	22-Jun-2011																							98	998					3	3	1		5	0	5
50		2082	2	0	3	2	6	1	1	3	57	18-Dec-2008	24-Mar-2012	3	3	5	1192	39,16221619	180		1	1	3	2	2	8	6	1	1	2	2	3	1	138	11,89999962	90,5	24	23	27	27		2
20		2083	2	0	3	2	6	9	3	3	37	20-Oct-2010	17-Apr-2012	1	5	28	545	17,90554428	191	2	1	1	1	2	1	1	6	1	1	1	2	3	1	138	8,399999619	66	12	17	15	15		2
110		2084	2	0	3	2	6	9	1	4	30	29-Dec-2006	4-Apr-2012	5	3	6	1923	63,17864609	198	2	1	1	1	1	1	1	6	1	1	1	2	4	2	146	10,10000038	86,69999695	21	22	25	26		2
40		2085	2	0	3	2	6	9	1	3	69	22-Jun-2009	11-Apr-2012	2	9	20	1024	33,64271164	189	2	1	1	1	1	1	1	6	1	1	1	4	4	2	150	11	80	18	19	22	21		2
30		2086	2	0	3	1	6	9	2	4	30	9-Dec-2008	15-Mar-2012	3	3	5	1192	39,16221619	188	3	1	1	1	2	1	1	6	1	1	1	2	4	4	131	8,699999809	80,90000153	22	21	30	24		2
40		2087	2	0	3	1	6	1	1	4	70	25-Dec-2007	1-Mar-2012	4	2	6	1528	50,20123291	195	2	1	1	1	1	1	1	6	1	1	1	2	3	4	115	10,69999981	87,5	25	23	34	24		2
31		2088	2	0	3	1	6	1	7	6	71	23-Dec-2008	12-Mar-2012	3	2	18	1175	38,60369492	188		1	1	1	1	1	1	8	1	1	1	2	3	4	140	9,300000191	79	22	19	19	21		2
10		2089	2	0	3	2	6	9	1	8	72	19-Jul-2006	27-Mar-2012	5	8	8	2078	68,2710495	201	2	1	1	1	2	1	1	8	1	1	1	3	4	3	146	14,10000038	101	26	25	39	31		2
30		2090	2	0	3	2	6	9	1	3	73	21-Aug-2006	15-May-2012	5	8	24	2094	68,79671478	190	3	1	1	1	1	1	1	6	1	1	1	4	4	3	164	15,19999981	102	26	25	38	31		2
55		2091	2	0	3	1	6	9	3	6	44	23-Apr-2008	12-May-2012	4	0	19	1480	48,62422943	183	2	1	1	1	1	1	1	6	1	1	1	2	4	5	132	10,30000019	85,69999695	21	21	31	27		2
80		2092	2	0	3	2	6	1	1	1	4	16-Aug-2010	11-Oct-2012	2	1	27	787	25,85626221	198		1	1	1	1	2	1	1	1	1	1	4	1	1	124	7,300000191	73	14	19	18	22		2
0		2093	2	0	3	1	6	1	1	2	74	31-Dec-2010	31-Mar-2012	1	2	30	456	14,9815197	187	4	1	1	1	1	1	1	8	1	1	1	3	1		122	8,699999809	75	10	9	13	10		2
25		2094	2	0	3	2	6	1	1	6	76	30-Nov-2010	20-Sep-2012	1	9	21	660	21,68377876	203		2	2	2	2	2	7	6	5	2	2	2	3	1	138	7,099999905	71	15	18	23	21		2
		2095	2	0	3	1	6	98	98	1	4	14-May-2011	24-Sep-2012	1	4	12	499	16,39425087	194																98	998						1
75		2096	2	0	3	2	6	9	1	1	4	26-Feb-2011	3-Oct-2012	1	7	7	585	19,21971321	189		1	1	1	2	1	1	1	1	1	2	2	4	1	134	8,5	77,5	17	16	12	19		2
60		2097	2	0	3	2	6	9	1	2	156	10-Jun-2010	21-Sep-2012	1	3	13	834	27,40041161	186	2	1	1	1	1	1	1	6	1	1	1	2	4	4	102	4,599999905	59	13	14	15	10		2
		2098	2	0	3	2	6	9	1	2	156	10-Jun-2010	21-Sep-2012	1	3	13	834	27,40041161	189						98	98	98	98	98	98	98				98	998						1
		2099	2	0	3	2	6	98	98	4	75	25-Feb-2010	3-Oct-2012	2	7	8	951	31,24435234	229						98	98	98	98	98	98	98				98	998						3
		2100	2	0	3	1	6	98	98	2	77	23-Aug-2010													98	98	98	98	98	98	98				98	998						3
		2101	2	0	3	1	6	98	98	4	68	18-Apr-2010	17-Jan-2012	1	8	30	639	20,99383926	202						98	98	98	98	98	98	98				98	998						3
85		2104	2	1	3	1	6	9	1	5	78	11-Sep-2009	16-Feb-2013	3	5	6	1254	41,19917679	211	2	1	1	1	1	1	1	6	1	1	1	3	4	1	168	9,600000381	75,5	19	19	22	22	3	2	3		2	0	2
100		2105	2	0	3	1	6	1	1	5	80	7-Dec-2008	17-Dec-2012	4	0	10	1471	48,3285408	189	3	1	1	1	2	1	1	6	1	2	2	2	4	4	146	12,80000019	86	26	27	23	26		2
45		2106	2	1	3	2	6	9	1	6	47	1-Sep-2010	19-Feb-2013	2	5	20	902	29,63449669	203	3	1	1	1	2	1	1	6	1	1	1	3	4	4	142	9,100000381	77	17	18	20	21	3	2	3	19-Feb-2013	8	0	8	3	2
15		2107	2	0	3	2	6	1	3	2	42	11-May-2011	8-Feb-2013	1	8	30	639	20,99383926	204	2	1	1	2	2	1	8	8	1	1	3	2	4	1	142	9,399999619	75	16	16	18	21		2
		2108	2	0	3	2	6	99	99	1	2	24-Jun-2010							15						98	98	98	98	98	98	98				98	998						3
		2109	2	0	3	1	6	98	98	8	90	17-Oct-2006							13						98	98	98	98	98	98	98				98	998						3
40		2110	2	0	3	1	6	11	2	4	81	6-Nov-2007	20-Nov-2011	4	0	14	1475	48,45995712	218						99	99	99	99	99	99	99			135	9,899999619	84,5	26	24	35	29		2
		2111	2	0	3	2	6					24-Jul-2010							0
		2112	2	0	3	1	6					23-May-2008							0
		2113	2	0	3	2	6					14-Oct-2007							0
		2114	2	0	3	1	6	98	98	2	77	29-Jan-2011	5-Aug-2012	1	6	6	554	18,20123291	186						98	98	98	98	98	98	98				98	998						3
		2115	2	0	3	1	6					12-Jul-2007							0
		2116	2	0	3	1	6					16-Nov-2010							0
		2117	2	0	3	2	6					19-Mar-2009							0
		2118	2	0	3	1	6					4-Dec-2008							0
		2119	2	0	3	2	6					11-Aug-2010							0
		2120	2	0	3	1	6					4-Apr-2007							0
		2121	2	0	3	2	6					14-Nov-2006							0
		2122	2	0	3	1	6					5-Apr-2010							0
		2123	2	0	3	1	6					1-Oct-2008							0
		2124	2	0	3	1	6					9-Jan-2011							0
		2125	2	0	3	1	6					7-Aug-2010							0
		2126	2	0	3	1	6					21-Sep-2011							0
		2127	2	0	3	1	6					14-May-2011							0
50		2128	2	0	3	2	6	9	2	2	89	22-Jul-2009	14-Feb-2013	3	6	24	1303	42,80903625	227	2	1	1	1	2	1	1	7	1	1	2	2	1	1	170	12,89999962	85	19	19	22	22		2
		2129	2	0	3	1	6				103	16-Dec-2006							0
30		2130	2	0	3	1	6	9	3	3	69	17-Feb-2011	6-Oct-2012	1	7	19	597	19,61396217	193	2	1	1	1	1	1	1	6	1	1	1	4	4	1	164	9,5	70	13	16	16	18		2
40		2131	2	0	3	1	6	1	1	2	69	12-Jul-2011	5-Mar-2013	1	7	24	602	19,77823448	234	3	1	1	1	2	1	1	6	1	1	2	2	4	5	144	8,5	73,5	13	15	13	16		2
		2132	2	0	3	2	6					11-May-2009							9
		2133	2	0	3	2	6	9	98	1	4	15-Jan-2010							2						98	98	98	98	98	98	98				98	998						3
45		2134	2	0	3	2	6	9	3	2	86	12-Aug-2010	6-Nov-2012	2	2	26	817	26,84188843	197	3	1	1	1	1	1	1	6	1	1	1	2	3	5	164	11	81	14	17	19	21		2
60		2135	2	0	3	1	6	1	1	2	58	26-Apr-2010	15-Oct-2012	2	5	21	903	29,66735077	199	2	1	1	2	2	1	1	6	1	1	2	2	4	2	142	10,80000019	80	24	21	25	23		2
100		2136	2	0	3	2	6	1	7	2	24	9-Jun-2009	2-Nov-2012	3	4	24	1242	40,80492783	193	3	1	1	1	1	1	1	6	1	1	2	2	4	5	124	7,800000191	71,5	13	17	18	20		2
30		2137	2	0	3	2	6	1	1	1	2	31-Oct-2010	7-Nov-2012	2	0	8	738	24,24640656	188	3	1	1	1	1	2	1	1	1	1	2	2	3	3	136	8,300000191	71	16	18	19	22		2
		2138	2	0	3	2						18-Jun-2008							0
		2139	2	1	3	1						11-Aug-2010							0
		2140	2	0	3	1						19-Aug-2011							0
		2141	2	0	3	1	6			2	41	1-Nov-2007							4																98	998						3
25		2142	2	0	3	1	6	1	1	6	88	20-Oct-2010	15-Nov-2012	2	0	27	757	24,87063599	206	2	1	1	2	2	1	8	8	1	1	2	2	4	1	156	12,10000038	84,5	16	18	15	22		2
		2143	2	0	3	2	6			2	77	26-Aug-2010																							98	998						3
		2144	2	0	3	1	6			2	51	12-Feb-2011																							98	998						3
		2145	2	0	3	1	6			4	70	7-Oct-2010																							98	998						3
65		2146	2	0	3	2	6	9	1	4	32	24-Feb-2010	19-Oct-2012	2	7	25	968	31,80287552	234	2	1	1	1	1	1	1	6	1	1	1	3	4	4	136	8,199999809	76	18	20	20	22		2
40		2147	2	0	3	1	6	1	1	5	53	30-Sep-2010	12-Nov-2012	2	1	14	774	25,42915726	223	2	1	1	1	1	1	1	6	1	1	2	2	4	2	150	9	77,5	15	18	19	21		2
		2148	2	0	3	2	6	98		1	4	28-Oct-2010																							98	998						3
40		2149	2	0	3	1	6	9	1	6	104	18-Aug-2010	4-Dec-2012	2	3	18	839	27,56468201	189	2	1	1	1	1	1	1	6	1	1	1	2	4	3	154	10,69999981	80	18	17	19	22		2
60		2150	2	1	3	1	6	9	2	2	58	15-May-2009	12-Dec-2012	3	6	28	1307	42,94045258	202	3	1	1	1	1	1	1	6	1	1	1	2	4	2	140	11,80000019	82	20	20	26	23		2
120		2151	2	0	3	1	6	1	1	6	76	15-Jun-2011	28-Nov-2012	1	5	15	532	17,47843933	194	2	1	1	1	1	1	1	6	1	1	2	2	4	4	130	7,099999905	69,5	13	17	12	12		2
45		2152	2	1	3	2	6	9	1	3	105	26-Apr-2011	21-Dec-2012	1	7	27	605	19,87679672	224	3	1	1	1	1	1	1	1	1	1	1	2	4	5	130	7,199999809	68	14	16	15	15		2
		2153	2	1	3	1	6	98	98	1	6	13-Apr-2011													98	98	98	98	98	98	98				98	998						3
10		2154	2	0	3	1	6	9	1	1	4	3-May-2011	23-Nov-2012	1	6	22	570	18,7269001	199	2	1	1	1	1	1	1	8	1	1	1	3	1	4	130	9	72,5	14	19	15	18		2
25		2155	2	0	3	1	6	9	1	2	29	17-Jul-2011	15-Nov-2012	1	3	31	487	16	204	1	1	1	2	5	1	1	2	1	1	2	2	4	1	138	8,300000191	71,5	11	14	12	15		2
		2156	2	0	3	1	6			5	106	26-Aug-2010																							98	998						3
65		2157	2	0	3	1	6	9	1	4	39	26-Aug-2011	22-Feb-2013	1	5	29	546	17,93839836	210	2	1	1	1	1	1	1	6	1	1	1	2	4	1	124	7,300000191	74,5	12	15	14	15		2
		2162	2	0	3	1
		2163	2	1	3	1
45		2168	2	0	3	1	6	9	2	5	111	16-Sep-2011	18-Jan-2013	1	4	3	490	16,09856224	211	2	1	1	2	2	1	1	6	1	1	2	2	4	1	148	9,800000191	74,5	11	14	15	17		2
98		2169	2	0	3	1	6	99	98	6	112	19-Jun-2010													98	98	98	98	98	98	98				98	998						3
		2170	2	0	3	1
		2171	2	0	3	1
55		2172	2	0	3	1	6	9	1	4	83	10-Jul-2008	11-Jan-2013	4	5	33	1646	54,07802963	203	2	1	1	1	1	1	1	6	1	1	1	3	4	2	154	12,80000019	92	25	23	34	29		2
		2173	2	1	3	1	6	98	98	2	114	18-Aug-2010													98	98	98	98	98	98	98				98	998						3			8	2	10
70		2174	2	0	3	1	6	1	1	1	8	25-May-2009	9-Jan-2013	3	7	16	1325	43,53182602	229	2	2	1	1	1	1	1	6	6	4	1	4	1	3	160	16,29999924	91,30000305	23	22	20	22		2
		2175	2	0	3	1	6			3	115	17-Jun-2010													98	98	98	98	98	98	98				98	998						3
		2176	2	0	3	2	6	98	98	2	25	8-Jun-2009													98	98	98	98	98	98	98				98	998						3
		2177	2	0	3	1
		2178	2	1	3	1	6			4	117	26-Sep-2007													98	98	98	98	98	98	98				98	998						3			0	0	0
		2179			3	2
		2180	2	0	3	2	6	98	98	12	119	31-Aug-2006													98	98	98	98	98	98	98				98	998						3
		2181		0	3	1
		2182	2	0	3	1
60		2183	2	1	3	2	6	1	7	5	111	13-Aug-2009	13-Mar-2013	3	6	29	1308	42,97330475	191	2	1	1	1	1	2	8	8	2	2	2	2	4	2	128	10,39999962	83,69999695	16	20	28	23	3	2	3	13-Mar-2013	10	2	12	1	1
145		2184	2	1	3	2	6	9	1	2	61	2-Apr-2010	28-Feb-2013	2	10	28	1063	34,92402649	188	1	1	1	1	1	1	1	6	1	1	1	3	4	2	142	9	75,40000153	13	17	17	14	3	2	3	28-Feb-2013	16	5	21	1	1
65		2185	2	1	3	1	6	9	4	2	42	14-Oct-2010	20-Mar-2013	2	5	6	888	29,17453766	215	2	1	1	1	1	1	1	6	1	1	1	3	4	2	154	10,80000019	79	16	19	21	22	3	2	3	20-Mar-2013	10	0	10	3	2
110		2186	2	0	3	1	6	1	3	1	7	20-Aug-2009	1-Apr-2013	1	3	11	1320	43,36755753	200	3	1	1	2	1	3	4	1	2	2	1	3	1	2	124	8,699999809	78	8	7	17	8		2
50		2187	2	1	3	1	6	9	1	5	116	26-May-2011	12-Mar-2013	1	9	17	656	21,55236053	238	3	1	1	1	1	1	1	6	1	1	1	2	4	4	148	9,699999809	79	14	17	18	22	3	2	3	12-Mar-2013	8	0	8	1	2
35		2188	2	0	3	2	6	9	3	2	123	11-Aug-2010	2-Apr-2013	2	7	22	965	31,70431137	193	2	1	1	3	1	1	1	6	1	1	1	3	4	1	174	13,30000019	83	19	19	24	22		2
		2189	2	1	3	1	6	99	99	5	152	21-Feb-2009								2	1	1	1	2	1			1	1												3	3			8	0	8
		2190	2	1	3	1	6			2	122	13-Feb-2011													98	98	98	98	98	98	98				98	998						3			9	0	9
		2191	2	0	3	2	6			2	125	24-Nov-2009													98	98	98	98	98	98	98				98	998						3
		2192	2	0	3	1	6			2	156	18-May-2011													98	98	98	98	98	98	98				98	998						3
30		2193	2	0	3	2	6	1	1	2	42	6-May-2011	12-Oct-2012	1	5	8	525	17,24846077	214		1	1	1	1	1	1	6	1	1	2	2	4	4	138	6,599999905	62	7	10	8	10		2
		2194	2	0	3	1
45		2195	2	0	3	2	6	1	1	4	124	13-Sep-2010	9-Oct-2012	2	0	27	757	24,87063599	207		1	1	1	2	1	1	8	1	1	2	2	4	2	136	9,600000381	82	17	14	18	22		2
		2196	2	1	3	1
		2197	2	1	3	1	6	98	98	2	28	21-Jul-2009													98	98	98	98	98	98	98				98	998						3			2	3	5
		2198	2	1	3	2
		2199	2	1	3	2
		2200	2	1	3	1
		2201	2	1	3	1
		2202	2	1	3	2	6	98	98	4	70	23-May-2008													99	99	99	99	99	99	99				98	998						3			1	0	1
		2203	2	1	3	2
		2204	2	1	3	1
		2205	2	1	3	1	6	98	98	4	39	11-Jan-2008	4-Dec-2012	4	10	23	1789	58,77618027	186						98	98	98	98	98	98	98				98	998						3			1	0	1
		2206	2	1	3	2
		2207	2	1	3	2
		2208	2	1	3	1
		2209	2	1	3	1
		2210	2	1	3	1	6	98	98	4	129	23-Nov-2010													98	98	98	98	98	98	98				98	998						3			3	0	3
		2211	2	1	3	2
		2212	2	1	3	1	6	98	98	1	11	27-Nov-2008	8-Mar-2012	3	3	10	1197	39,32648849	182						98	98	98	98	98	98	98				98	998						3			4	0	4
		2213	2	1	3	1	6	98	98	2	41	30-Dec-2007	8-Dec-2011	3	11	8	1439	47,27720642	191						98	98	98	98	98	98	98				98	998						3			5	2	7
		2214	2	1	3	2	6	98	98	4	121	9-Jun-2008	4-Oct-2011	3	3	25	1212	39,81930161	192						98	98	98	98	98	98	98				98	998						3	2		6	2	8
		2215	2	1	3	2	6	98	98	2	107	12-Feb-2009	21-Mar-2012	3	1	7	1133	37,22381973	184						98	98	98	98	98	98	98				98	998						3			4	1	5
		2216	2	1	3	2	6	98	98	5	131	30-Sep-2006	13-Jan-2012	5	3	14	1931	63,44147873	188						98	98	98	98	98	98	98				98	998						3			3	0	3
		2217	2	1	3	2	6	98	98	2	130	26-Aug-2010													98	98	98	98	98	98	98				98	998						3	2		5	0	5
		2218	2	1	3	1	6	98	98	2	77	17-Oct-2009	1-Jan-2012	2	2	15	806	26,48049355	198						98	98	98	98	98	98	98				98	998						3			8	0	8
		2219	2	1	3	1	6	98	98	4	132	26-Mar-2010	29-Mar-2012	2	0	4	734	24,11499023	206						98	98	98	98	98	98	98				98	998						1	2		2	0	2
		2220	2	1	3	1	6	98	98	3	133	11-Oct-2005	22-Sep-2011	5	11	11	2172	71,35934448	191						98	98	98	98	98	98	98				98	998						3			8	0	8
		2221	2	1	3	2	6	98	98	4	134	9-Nov-2007	19-Oct-2011	3	11	9	1440	47,31006241	197						98	98	98	98	98	98	98				98	998						3			3	0	3
		2222	2	1	3	1	6	98	98	4	121	24-Feb-2008	7-Sep-2011	3	6	12	1291	42,41478348	190						98	98	98	98	98	98	98				98	998						3			2	0	2
		2223	2	1	3	2	6	98	98	2	38	16-May-2010	16-Sep-2011	1	4	1	488	16,03285408	189						98	98	98	98	98	98	98				98	998						3			3	0	3
		2224	2	1	3	2	6	98	98	2	135	24-Nov-2007	28-Aug-2011	3	9	3	1373	45,1088295	185						98	98	98	98	98	98	98				98	998						3			4	0	4
		2225	2	1	3	1	6	98	98	3	136	24-Nov-2006	13-Oct-2011	4	10	18	1784	58,61190796	198						98	98	98	98	98	98	98				98	998						1			6	4	10
		2226	2	1	3	2	6	98	98	2	42	26-Mar-2009	5-Oct-2012	3	6	10	1289	42,34907532	186						98	98	98	98	98	98	98				98	998						3			1	0	1
		2227	2	1	3	2	6	98	98	4	70	5-Jun-2011	7-Aug-2012	1	2	3	429	14,09445572	197						98	98	98	98	98	98	98				98	998						3			1	0	1
		2228	2	1	3	1
		2229	2	1	3	1	6	98	98	5	137	25-Oct-2009	1-Dec-2011	2	1	7	767	25,1991787	189						98	98	98	98	98	98	98				98	998					3	3	3		3	0	3	3	2
		2230	2	1	3	2	6	98	98	8	43	23-Aug-2010	5-Jul-2012	1	10	12	682	22,40657043	195						98	98	98	98	98	98	98				98	998						3			2	0	2
		2231	2	1	3	1
45		3001	2	1	3	1	6	1	7	6	47	7-Nov-2009	25-Jan-2012	2	2	18	809	26,57905579	219		1	1	2	1	1	7	6	1	1	2	3	3	1	42	8,800000191	72	19	18	16	20	3	2	3	25-Jan-2012	11	2	13	3	2
110		3002	2	1	3	2	6	1	1	7	153	26-Nov-2006	5-Nov-2011	4	11	9	1805	59,30184937	192	2	1	1	1	1	1	1	98	1	1	1	3	4	1	159	12,10000038	89	24	21	26	30	3	2	3	5-Nov-2011	5	0	5	3	2
40		3003	2	1	3	2	6	9	3	1	1	30-Oct-2009	7-Feb-2012	2	3	9	830	27,26899338	202	2	2	2	2	3	2	1	98	2	2	1	2	1	2	148	10,39999962	82	15	18	18	22	3	2	3	7-Feb-2012	7	0	7	0	1
45		3004	2	1	3	1	6	9	2	8	154	18-Aug-2006	30-Nov-2011	5	3	13	1930	63,40862274	196		1	1	1	2	2	1	6	1	1	1	3	4	4	150	14,30000019	99	25	27	35	32	3	2	3	30-Nov-2011	6	1	7	2	2
40		3005	2	1	3	1	6	9	1	3	52	10-Nov-2009	13-Nov-2011	2	0	3	733	24,08213615	211	1	1	1	1	1	2	6	6	1	1	1	4	4	4	144	8,800000191	76	15	17	16	22	3	2	3	13-Nov-2011	5	0	5	3	2
20		3006	2	1	3	1	6	9	1	2	66	8-Jun-2010	16-Jan-2012	1	7	9	587	19,28542137	195	3	1	1	1	1	1	1	1	1	1	2	2	3	5	132	8,100000381	72,5	15	16	16	15	3	2	3	16-Jan-2012	5	0	5	3	1
65		3007	2	1	3	1	6	1	1	4	26	18-Aug-2010	16-Nov-2011	1	2	29	455	14,94866562	201	2	1	1	1	1	1	1	6	1	2	1	3	3	3	124	6,300000191	69,30000305	13	12	16	13	3	2	3	16-Nov-2011	7	0	7	3	1
50		3008	2	1	3	1	6	9	1	3	55	5-Sep-2007	19-Dec-2011	4	3	14	1566	51,44969177	189	2	1	1	1	2	1	1	6	1	1	1	3	4	3	180	14,69999981	88,59999847	24	22	27	24	3	2	3	19-Dec-2011	4	0	4	0	1
65		3009	2	1	3	1	6	1	1	6	88	17-Dec-2009	9-Feb-2012	2	1	24	784	25,75769997	203	2	1	1	1	1	1	1	6	1	1	1	4	4	2	142	9,399999619	79	16	19	17	22	3	2	3	9-Feb-2012	4	0	4	3	2
50		3010	2	1	3	2	6	9	1	6	63	19-Nov-2008	26-Feb-2012	3	3	7	1192	39,18685913	190	2	1	1	1	1	1	1	6	1	1	1	2	4	2	175	15	94,5	21	25	23	30	3	2	3	26-Feb-2012	3	0	3	3	1
50		3011	2	1	3	1	6	9	2	5	82	7-Jan-2009	9-Jan-2012	3	0	1	1097	36,04106903	205	2	1	1	1	1	1	7	7	1	1	1	3	1	3	158	11,60000038	83	17	20	21	22	3	2	3	9-Jan-2012	4	0	4	3	1
50		3012	2	1	3	1	6	1	3	5	152	20-Oct-2010	6-Feb-2012	1	3	18	474	15,57289505	189		2	2	2	2	1	8	8	4	4	1	3	1	1	120	8,300000191	74	12	15	13	12	3	2	3	6-Feb-2012	2	0	2	1	2
30		3013	2	1	3	1	6	1	1	13	151	29-Oct-2009	28-Nov-2011	2	0	30	760	24,96919823	186		1	2	3	3	2	8	8	1	1	1	4	1	1	164	12	82	16	20	18	22	3	2	3	28-Nov-2011	4	0	4	3	2
75		3014	2	1	3	2	6	1	1	3	149	30-May-2009	23-Dec-2011	2	6	24	937	30,78439331	206	1	1	1	1	1	1	1	6	1	1	1	4	4	2	127	8,399999619	72,09999847	16	18	19	21	3	2	3	23-Dec-2011	9	1	10	3	2
55		3015	2	1	3	2	6	1	1	6	150	3-Jul-2007	19-Jan-2012	4	6	17	1661	54,57084274	198	2	1	1	1	2	1	1	6	1	1	2	2	4	4	84	10,10000038	99,5	23	27	34	12	3	2	3	19-Jan-2012	10	7	17	2	2
70		3016	2	1	3	1	6	9	1	3	51	29-Jul-2008	27-Sep-2011	3	1	29	1155	37,94661331	203		1	1	1	1	1	1	6	1	1	1	2	4	2	132	9,100000381	75,69999695	17	19	21	23	3	2	3	27-Sep-2011	5	2	7	3	2
80		3017	2	1	3	1	6	1	1	3	145	28-Jul-2008	13-Jan-2012	3	5	16	1264	41,52772141	193	2	1	1	1	1	1	1	6	1	1	1	4	4	3	140	8,300000191	73,5	15	18	20	21	3	2	3	13-Jan-2012	12	0	12	3	2
60		3018	2	1	3	2	6	1	3	6	146	22-Nov-2007	21-Oct-2011	3	10	28	1429	46,94866562	213	2	1	1	1	1	2	8	6	1	1	2	2	3	1	164	15,39999962	97	20	21	22	21	3	2	3	21-Oct-2011	8	5	13	1	1
35		3019	2	1	3	2	6	9	1	2	56	9-Oct-2007	5-Dec-2011	4	1	27	1518	49,87268829	202	1	1	1	1	1	3	1	6	1	1	1	4	4	3	144	14,39999962	95,5	25	25	34	30	3	2	3	5-Dec-2011	11	5	16		2
30		3020	2	1	3	1	6	9	1	1	2	5-May-2010	13-Jan-2012	1	8	9	618	20,30390167	185	2	3	3	2	2	2	8	8	5	5	1	3	1	3	142	9,699999809	77	16	20	16	21	3	2	3	13-Jan-2012	3	1	4	2	2
35		3021	2	1	3	1	6	9	3	6	147	22-Jul-2010	24-Jan-2012	1	6	3	551	18,10266876	196		1	1	2	2	2	8	8	1	1	1	4	2	1	154	8,399999619	69	12	16	13	15	3	2	3	24-Jan-2012	6	0	6	3	1
80		3022	2	1	3	2	6	9	1	5	111	22-Sep-2009	10-Jan-2012	2	3	19	840	27,59753609	201	2	1	1	1	1	1	1	6	1	1	1	4	4	1	124	6,699999809	72	13	12	14	12	3	2	3	10-Jan-2012	14	3	17	1	1
80		3023	2	1	3	1	6	1	3	3	148	4-Mar-2008	5-Oct-2011	3	6	31	1310	43,03901291	229	3	1	1	1	2	1	6	6	1	1	3	2	4	5	131	9,699999809	81,80000305	19	19	18	20	3	2	3	5-Oct-2011	8	0	8	3	1
50		3024	2	1	3	2	6	9	2	2	58	21-Jul-2009	10-Feb-2012	2	6	21	934	30,68583107	194	2	1	1	1	2	1	1	6	1	1	2	3	4	2	144	9,100000381	78,5	14	21	19	22	3	2	3	10-Feb-2012	5	0	5	3	1
60		3025	2	1	3	1	6	1	1	7	113	12-Aug-2009	21-Oct-2011	2	2	9	800	26,28336716	193	2	2	2	5	6	2	2	2	1	1	2	2	3	1	147	11,60000038	85	17	19	19	22	3	2	3	21-Oct-2011	8	0	8	2	2
15		3026	2	1	3	2	6	9	2	2	61	11-Aug-2010	26-Dec-2011	1	4	15	502	16,49281311	222	1	1	1	1	1	1	6	6	1	1	1	4	4	2	122	7	70	14	15	14	15	3	2	3	26-Dec-2011	20	0	20	3	1
40		3027	2	0	3	1	6	9	1	1	4	25-Oct-2009	28-Dec-2011	2	2	3	794	26,08624268	216	1	1	1	1	1	1	1	1	1	1	1	4	1	2	142	9	78,5	16	20	17	22		2
115		3028	2	0	3	2	6	9	3	4	124	20-Sep-2009	27-Oct-2011	2	1	7	767	25,1991787	219		1	1	1	2	2	7	1	1	1	1	4	1	2	128	8,600000381	73,19999695	13	16	15	19		2
55		3029	2	0	3	2	6	1	1	3	155	23-Jun-2009	8-Dec-2011	2	5	16	898	29,50308037	204	2	1	1	1	2	1	1	8	1	1	1	2	4	3	134	10,19999981	83	20	22	19	22		2
		3030	2	0	3	1	6	98	98	2	139	6-Dec-2006	17-Oct-2011	4	10	10	1776	58,34907532	209						98	98	98	98	98	98	98				98	998						1
		3031	2	0	3	2	6	98	98	9	98	17-Jul-2007	13-Dec-2011	4	4	27	1610	52,89527893	201						98	98	98	98	98	98	98				98	998						1
15		3032	2	0	3	2	6	9	1	2	28	23-Mar-2007	30-Dec-2011	4	9	8	1743	57,26488876	204	2	1	1	1	1	2	1	6	1	1	1	4	4	2	140	11,5	91,09999847	24	23	29	28		2
		3033	2	0	3	1	6	9	7	2	103	6-Jun-2007	24-Nov-2011	4	5	19	1632	53,6180687	213		1	1	1	1	1	6	6	1	1	1	3	4	5	146	13,5	93,69999695	24	21	30	26		2
85		3034	2	0	3	1	6	9	1	2	25	20-Apr-2008	17-Oct-2011	3	5	27	1275	41,88911819	209	2	1	1	1	2	1	1	6	1	1	2	2	4	1	153	13,10000038	89,19999695	17	20	22	20		2
80		3035	2	0	3	1	6	9	1	6	140	18-May-2010	11-Sep-2011	1	3	25	481	15,80287457	184	2	1	1	1	1	1	1	6	1	1	1	4	4	4	131	8,399999619	73,5	7	4	12	15		2
25		3036	2	0	3	2	6	9	1	7	141	11-Dec-2009	7-Nov-2011	1	10	26	696	22,86652946	203	1	1	1	1	1	1	1	6	1	1	1	3	4	3	112	6,400000095	69	14		15			2
110		3037	2	0	3	2	6	1	1	7	100	18-Aug-2006	8-Sep-2011	5	0	21	1847	60,68172455	199		1	1	1	2	1	1	3	4	1	2	2	4	3	175	15,30000019	90,59999847	22					2
150		3038	2	0	3	2	6	1	1	2	93	18-Sep-2007	10-Dec-2011	4	2	22	1544	50,72689819	201		1	1	1	1	1	1	6	1	1	1	3	4	3	106	7,300000191	79	17	16	27	13		2
30		3039	2	0	3	1	6	1	1	4	142	19-Feb-2010	29-Oct-2011	1	8	8	617	20,27104759	200	2	1	1	1	1	1	1	6	1	1	2	2	4	4	130	8,899999619	76	13	15	16	19		2
		3040	2	0	3	1	6	98	98	5	143	20-Sep-2009	13-Sep-2011	1	11	23	723	23,75359344	221						98	98	98	98	98	98	98				98	998						1
		3041	2	0	3	2	6	98	98	8	90	27-Nov-2009	3-Jan-2012	2	1	7	767	25,1991787	189						98	98	98	98	98	98	98				98	998						1
30		3042	2	0	3	2	6	9	2	3	79	3-Mar-2006	9-Dec-2011	5	9	7	2107	69,22381592	205	1	1	1	1	1	1	1	6	1	1	1	3	4	3	158	17,70000076	106,5	26	25	37	32		2
60		3043	2	0	3	2	6	9	1	2	122	4-Dec-2009	29-Oct-2011	1	10	24	694	22,8008213	214		1	1	1	1	1	1	6	1	1	1	2	4	2	150	10,60000038	83	18	18	16	20		2
		3044	2	0	3	2	6	98	98	4	68	2-Aug-2009	23-Jan-2012	2	5	22	904	29,70020485	193						98	98	98	98	98	98	98				98	998						3
70		3045	2	0	3	1	6	9	1	4	39	17-Jul-2006	14-Feb-2012	5	6	29	2038	66,95687866	187	2	1	1	1	1	1	1	6	1	1	1	3	4	3	150	12,30000019	92,19999695	24	25	34	32		2
		3046	2	0	3	1
75		3047	2	0	3	2	6	9	2	2	38	29-Oct-2009	14-Sep-2011	1	10	15	685	22,50513268	188	2	1	1	1	1	1	1	6	1	1	1	3	4	5	124	7	67,59999847	15	15	13	14		2
50		3048	2	0	3	2	6	1	1	2	89	22-Jun-2010	20-Dec-2011	1	5	29	546	17,93839836	203	2	1	1	1	1	1	1	3	1	1	1	4	2	2	124	7,400000095	71	13	16	13	16		2
40		3049	2	0	3	1	6	1	1	2	85	21-Oct-2010	26-Feb-2012	1	4	6	493	16,19712448	208		1	1	1	1	1	1	6	1	1	1	2	4	4	140	9,100000381	74,5	11	18	12	20		2
60		3050	2	0	3	1	6	1	2	7	144	29-Mar-2009	15-Sep-2011	2	5	18	900	29,56878853	183	2	1	1	1	1	1	1	1	1	1	2	3	4	2	151	9,600000381	81	15	17	13	21		2
10		3051	2	0	3	2	6	1	2	4	70	11-Sep-2010	2-Dec-2011	1	2	21	447	14,68583202	185	2	1	1	2	1	1	8	6	1	1	1	2	4	3	122	7,099999905	68	11	9	13	10		2
		3052	2	0	3	2	6	98	98	6	62	23-Jun-2006	18-Jan-2012	5	6	26	2035	66,85831451	209						98	98	98	98	98	98	98				98	998						1
45		3053	2	0	3	1	6	1	4	4	70	27-Jun-2010	16-Feb-2012	1	7	21	599	19,67967224	200	2	1	1	1	1	1	1	6	1	1	1	4	4	5	141	8,899999619	77	9	16	13	14		2
80		3054	2	0	3	2	6	1	2	4	132	24-Feb-2008	25-Nov-2011	3	8	30	1370	45,01026535	197	1	1	1	1	1	1	1	6	1	1	1	3	4	3	130	10,69999981	88,59999847	21	17	23	22		2
55		3055	2	0	3	1	6	9	7	4	70	10-Jun-2006	11-Jan-2012	5	6	32	2041	67,05544281	205	2	1	1	2	1	2	8	6	1	1	1	2	4	1	148	14,19999981	94,09999847	25	25	36	32		2
		3056	2	0	3	1	6	1	1	6	36	15-Jul-2007	17-Feb-2012	4	7	4	1678	55,12936401	201	2	1	1	1	2	1	1	6	1	1	1	3	4	3	136	11,69999981	88,30000305	21	18	27	28		2
50		3057	2	0	3	2	6	1	2	1	2	1-Oct-2010	10-Oct-2012	2	0	10	740	24,31211472	230		2	2	2	2	1	1	1	9	9	2	3	3	2	156	8,899999619	70	14	18	13	21		2
55		3058	2	1	3	2	6	9	3	2	54	16-Jul-2008	13-Oct-2012	4	2	28	1550	50,92402649	198	3	1	1	2	2	1	1	8	1	1	1	2	4	3	150	9,699999809	82,5	20	22	30	24	3	2	3	13-Oct-2012	4	0	4	2	2
110		3059	2	0	3	1	6	1	2	2	87	18-Jul-2009	20-Feb-2013	3	7	4	1313	43,13757706	211	3	1	1	2	2	1	1	7	2	2	2	2	3	2	160	11,5	82	16	20	17	23		2
30		3060	2	1	3	2	6	9	3	5	48	19-Dec-2010	6-Feb-2013	2	1	20	780	25,62628365	226	2	1	1	1	1	1	1	6	1	1	1	2	4	2	130	9	79	16	19	19	22	3	2	3	6-Feb-2013	10	0	10	3	1
50		3061	2	1	3	1	6	9	1	6	62	13-Jul-2012	7-Oct-2013	1	0	24	388	12,74743271	199	3	1	1	1	2	1	1	6	1	1	2	2	4	4	122	7,800000191	72,5	10	14	14	15	3	2	3	7-Oct-2013	19	2	21	2	2
50		3062	2	1	3	2	6	9	1	1	3	10-Mar-2011	9-Oct-2013	2	6	31	944	31,01437378	194	2	1	1	1	1	1	1	5	1	1	1	1	1	2	134	9,199999809	79	16	21	23	21	3	2	3	9-Oct-2013	15	4	19	2	1
		3063	2	1	3	2	6	9	1	1	2	8-Jan-2012													98	98	98	98	98	98	98				98	998					3	3	1		8	0	8
50		3064	2	1	3	1	6	1	1	1	32	13-Aug-2011	18-Oct-2013	2	2	6	797	26,18480492	192	2	1	1	1	2	3	1	99	1	1	1	4	4	1	144	9,300000191	74,5	13	14	15	10	3	2	3	18-Oct-2013	13	0	13	2	2
40		3065	2	1	3	2	6	9	3	1	2	1-Oct-2012	21-Oct-2013	1	0	20	385	12,64887047	200	2	1	1	1	2	1	1	1	1	1	1	2	4	1	138	8	71,5	9	13	12	15	3	2	3	21-Oct-2013	13	0	13	3	1
20		3066	2	1	3	2	6	9	1	1	4	12-Mar-2011	23-Apr-2013	2	1	13	773	25,39630318	189	2	1	1	2	2	1	1	7	1	1	2	2	1	2	154	10,89999962	80,5	17	19	19	21	3	2	3	23-Apr-2013	13	0	13	3	2
60		3067	2	1	3	2	6	9	1	7	127	11-Sep-2010	19-Sep-2013	3	0	8	1104	36,27104568	191	2	1	1	1	1	1	1	6	1	1	1	3	4	4	140	10,60000038	83,5	18	20	21	22	3	2	3	19-Sep-2013	14	0	14	2	1
50		3068	2	1	3	1	6	1	1	1	4	26-Jul-2011	6-May-2013	1	9	11	650	21,35523605	189	1	1	1	2	2	2	1	8	1	1	2	2	1	1	156	11,10000038	82	16	16	12	22	3	2	3	6-May-2013	7	0	7	1	2
40		3069	2	1	3	1	6	9	7	1	4	14-Mar-2011	26-Jun-2013	2	3	14	835	27,43326569	188	2	1	1	2	1	1	1	7	1	1	1	2	1	2	142	9,399999619	79	15	20	19	22	3	2	3	26-Jun-2013	11	0	11	3	2
60		3070	2	1	3	1	6	1	2	6	172	14-Nov-2009	24-Jun-2013	3	7	9	1318	43,30184937	186	3	1	1	1	1	1	1	6	1	2	1	4	4	4	152	11,5	80,19999695	20	21	16	23	3	2	3	24-Jun-2013	2	2	4	3	2
50		3071	2	1	3	1	6	1	1	4	39	31-Oct-2011	12-Apr-2013	1	5	12	529	17,37987709	182	2	1	1	1	1	1	1	6	1	1	1	4	4	3	184	7,199999809	72	12	16	14	12	3	2	3	12-Apr-2013	4	0	4	3	2
20		3072	2	1	3	2	6	9	1	2	173	31-Aug-2007	15-Apr-2013	5	7	15	2054	67,48254395	189	3	1	1	1	1	1	1	99	1	1	1	3	4	4	172	14,10000038	97,19999695	25	25	38	32	3	2	3	15-Apr-2013	8	1	9	1	2
30		3073	2	1	3	1	6	9	2	6	174	9-May-2012	30-Jul-2013	1	2	21	447	14,68583202	209	2	1	1	1	1	1	1	6	1	1	2	2	4		136	8	72,5	12	15	14	15	3	2	3	30-Jul-2013	9	0	9	1	1
80		3074	2	1	3	2	6	1	1	1	16	9-Jul-2010	10-Aug-2013	3	0	32	1128	37,05954742	191	3	2	2	2	3	1	7	8	1	2	2	2	1	3	145	11	88,5	20	21	30	24	3	2	3	10-Aug-2013	13	6	19	1	1
60		3075	2	1	3	2	6	1	3	1	3	11-Apr-2011	2-Aug-2013	2	3	23	844	27,72895241	199	2	2	2	2	2	2	1	1	5	8	1	3	3	1	142	9,100000381	75	16	20	17	12	3	2	3	2-Aug-2013	7	0	7	2	2
45		3076	2	1	3	1	6	1	1	1	14	9-Apr-2012	2-Sep-2013	1	4	24	511	16,78850174	187	2	2	2	2	3	1	3	1	8	6	2	2	1	1	142	8,199999809	76	14	16	12	20	3	2	3	2-Sep-2013	7	0	7	3	1
80		3077	2	1	3	1	6	9	2	1	4	13-Jun-2010	9-Aug-2013	3	1	27	1153	37,88090515	193	2	1	1	1	1	1	1	8	1	1	1	3	1	4	146	11	83,5	18	19	20	22	3	2	3	9-Aug-2013	10	0	10	2	2
30		3078	2	1	3	1	6	9	1	1	4	24-Nov-2011	21-Aug-2013	1	8	27	636	20,89527702	182	2	3	3	1	2	1	1	8	5	5	1	4	1	3	138	8,699999809	76,5	14	19	17	16	3	2	3	21-Aug-2013	5	0	5	3	2
20		3079	2	1	3	1	6	1	3	4	175	10-Feb-2011	23-Aug-2013	2	6	12	925	30,39014435	189	2	1	1	2	1	2	7	5	1	1	2	2	2	1	153	11,5	80	19	20	19	22	3	2	3	23-Aug-2013	6	1	7	2	2
75		3080	2	1	3	1	6	9	1	1	4	27-Sep-2010	6-Jun-2013	2	8	9	983	32,29568863	202	1	2	2	2	3	1	1	5	2	2	1	3	1	1	128	9,100000381	79	19	19	21	22	3	2	3	6-Jun-2013	20	0	20	3	2
50		3081	2	1	3	1	6	9	2	3	29	18-Sep-2011	19-Nov-2013	2	2	2	793	26,0533886	207	2	1	1	2	1	1	1	5	1	1	1	3	1	3	140	9,199999809	77,5	15	17	15	20	3	2	3	18-Nov-2013	8	3	11	3	1
115		3082	2	1	3	2	6	4	1	2	161	10-Feb-2010	12-Nov-2013	3	8	31	1371	45,04312134	210	2	1	1	1	1	1	1	8	1	1	2	2	3	4	134	9,5	78,59999847	18	20	25	22	3	2	3	12-Nov-2013	8	5	13	1	2
20		3083	2	1	3	2	6	1	1	7	162	11-Feb-2012	5-Nov-2013	1	8	24	633	20,79671478	202	1	1	1	1	2	1	1	7	1	5	2	2	1	1	172	10,80000019	76	15	19	13	21	3	2	3	5-Nov-2013	17	0	17	2	2
45		3084	2	0	3	2	6	9	7	1	20	1-Dec-2011	19-Aug-2013	1	8	18	627	20,59958839	181	2	2	2	2	2	4	99	1	1	1	1	4	1	1	126	8,199999809	69,5	15	16	17	15		2
85		3085	2	0	3	2	6	9	2	4	163	11-Sep-2010	18-Apr-2013	2	7	7	950	31,17864418	189	2	1	1	1	1	1	1	6	1	1	1	3	4	1	136	8	73,5	17	18	17	22		2
40		3086	2	0	3	1	6	1	1	6	140	3-Jun-2010	16-Apr-2013	2	10	13	1048	34,43121338	189	2	1	1	1	1	1	1	6	1	1	2	2	4	2	152	12	89	18	18	21	28		2
20		3087	2	0	3	2	6	1	1	8	43	18-Feb-2012	24-Sep-2013	1	7	6	584	19,18685913	183	3	1	1	1	2	1	1	6	1	1	2	3	4	5	134	10,19999981	69,69999695	15	17	18	22		2
60		3088	2	0	3	1	6	1	1	1	122	21-Oct-2008	8-May-2013	4	6	16	1660	54,53798676	191	3	1	1	1	2	1	1	6	1	1	1	3	4	4	156	10,30000019	79,19999695	20	21	21	23		2
45		3089	2	0	3	2	6	1		2	24	27-Nov-2011	3-Jun-2013	1	6	6	554	18,20123291	194	1	1	1	2	1	1	1	1	1	2	2	2	4	4	122	6,599999905	68,5	14	16	13	19		2
25		3090	2	0	3	1	6	9	7	4	32	14-May-2011	13-May-2013	1	11	30	730	23,98357201	166	2	1	1	1	1	1	1	8	1	1	1	2	4	1	154	11,60000038	82	16	18	16	18		2
60		3091	2	0	3	1	6	1	1	4	32	17-Jul-2009	11-Jun-2013	3	10	24	1425	46,8172493	193	3	1	1	1	1	1	1	1	1	1	2	3	4	3	146	10,80000019	76	24	20	29	23		2
75		3092	2	0	3	2	6	9	7	3	24	1-Sep-2010	16-Jun-2013	2	0	16	1019	33,47843933	188	1	1	1	1	1	1	1	6	1	1	1	2	4	3	138	9,600000381	83,5	17	18	22	22		2
50		3093	2	0	3	2	6	1	1	3	164	26-Oct-2011	24-Apr-2013	1	6	13	546	17,93839836	205	2	1	1	2	2	1	1	1	2	2	2	2	3	1	140	9,300000191	75	14	16	16	11		2
55		3094	2	0	3	1	6	9	3	6	36	15-Jul-2011	12-Jul-2013	1	11	28	728	23,91786385	191	1	1	1	1	1	1	1	6	1	1	1	4	4	3	128	7,300000191	68,5	11	16	17	19		2
45		3095	2	0	3	2	6	9	1	1	19	13-Jun-2010	1-Aug-2013	3	1	19	1145	37,6180687	195	2	1	1	2	3	1	1	5	1	1	2	2	1	3	162	13,10000038	84	19	20	22	21		2
25		3096	2	0	3	1	6	9	2	1	4	17-Jul-2012	5-Aug-2013	1	0	19	384	12,61601639	195	2	1	1	3	3	1	1	5	1	1	1	3	1	1	134	8,300000191	72,5	10	14	12	12		2
50		3097	2	0	3	1	6	1	1	4	165	12-Jan-2010	24-Jul-2013	3	6	10	1289	42,34907532	191	4	1	1	1	1	1	1	6	1	1	1	3	4	1	148	11,10000038	87,5	24	19	21	24		2
		3098	2	0	3	1	6	99	99	4	166	29-May-2008													98	98	98	98	98	98	98				98	998						1
25		3099	2	0	3	2	6	1	1	1	2	6-Dec-2010	17-Oct-2013	2	10	11	1046	34,3655014	182	2	2	2	2	2	1	1	8	5	5	1	3	3	2	174	14,10000038	86	21	21	28	25		2
60		3100	2	0	3	1	6	1	1	1	2	15-Sep-2011	21-Mar-2013	1	6	5	553	18,16837692	185	3	1	1	1	2	1	1	1	1	1	1	3	2	4	94	4,599999905	62	13	12	13	10		2
30		3101	2	0	3	2	6	1	1	7	113	3-Aug-2010	4-Sep-2013	3	0	32	1128	37,05954742	183	2	2	2	3	3	3	1	8	2	6	1	3	1	1	106	7,800000191	79,40000153	22	21	19	22		2
60		3102	2	0	3	1	6	9	1	5	131	27-Feb-2011	3-Sep-2013	2	6	6	919	30,19301796	187	3	1	1	1	1	1	1	6	1	1	1	2	4	4	160	13,39999962	85	18	19	20	22		2
10		3103	2	0	3	1	6	1	1	3	149	27-Jul-2009	4-Sep-2013	4	1	9	1500	49,28131485	210	3	1	1	1	1	1	1	6	1	2	2	2	4	4	142	10,69999981	84	21	21	33	24		2
25		3104	2	0	3	1	6	9	2	2	54	10-Jun-2012	28-Aug-2013	1	2	18	444	14,58726883	197	3	1	1	1	1	1	1	6	1	1	2	2	4	4	144	9	74,5	11	14	18	15		2
		3105	2	0	3	1	6	99	1	1	4	18-Jan-2011													98	98	98	98	98	98	98				98	998						1
		3106	2	1	3	2	6	99	1	7	113	7-Dec-2010	10-Apr-2013	2	4	3	855	28,0903492	180						98	98	98	98	98	98	98				98	998						3			8	0	8
60		3107	2	1	3	1	6	1	1	2	24	5-Oct-2008	19-Apr-2013	4	6	13	1657	54,43942642	190	2	1	1	1	1	1	1	6	1	1	2	2	4	4	161	13,30000019	90,5	25	20	22	26	3	2		19-Apr-2013	3	0	3
		3108	2	1	3	2
		3110	2	0	3	1
		3111	2	0	3	2
40		3112	2	0	3	1	6	9	1	2	25	13-May-2012	28-Oct-2013	1	5	16	533	17,51129341	210	2	1	1	1	1	1	1	6	1	1	1	2	4	1	154	9	75	11	14	14	19		2
35		3113	2	0	3	2	6	9	1	2	53	13-Jul-2012	5-Nov-2013	1	3	24	480	15,77002048	204	2	1	1	1	1	1	1	6	1	1	1	2	4	4	128	6,800000191	67	11	13	13	15		2		5-Nov-2013
[truncated: 45 more columns]
